# Supplementary material for: 1,1-Dibenzyl-3-(4-fluoro­benzo­yl)thio­urea
Source: Acta Crystallogr Sect E Struct Rep Online. 2011 Jul 9;67(Pt 8):o1987. doi: 10.1107/S1600536811026687 (PMC3213443; doi:10.1107/S1600536811026687)
Supplement: Supplementary file 1 [file e-67-o1987-sup1.cif]

##############################################################################
#                                                                            #
# This CIF contains the data in a paper accepted for publication in          #
# Acta Crystallographica Section E. It conforms to the requirements of       #
# Notes for Authors for Acta Crystallographica Section E, and has been       #
# peer reviewed under the auspices of the IUCr Commission on Journals.       #
#                                                                            #
# Full details of the Crystallographic Information File format               #
# are given in the paper "The Crystallographic Information File (CIF):       #
# a New Standard Archive File for Crystallography" by S. R. Hall, F. H.      #
# Allen and I. D. Brown [Acta Cryst. (1991), A47, 655-685].                  #
#                                                                            #
# The current version of the core CIF dictionary is obtainable from          #
# ftp://ftp.iucr.org/pub/cif_core.dic.                                       #
#                                                                            #
# Software is freely available for graphical display of the structure(s)     #
# in this CIF. For information consult the CIF software page                 #
# http://www.iucr.org/resources/cif/software.                                #
#                                                                            #
# This file may be used for bona fide research purposes within the           #
# scientific community so long as proper attribution is given to the journal # 
# article from which it was obtained.                                        #
#                                                                            #
##############################################################################
data_global
_audit_creation_method     'form.cif (version 2.0)'
_journal_data_validation_number     ?
_journal_date_recd_electronic     2011-06-28
_journal_date_accepted     2011-07-04
_journal_name_full     'Acta Crystallographica, Section E'
_journal_year     2011
_journal_volume     67
_journal_issue      8
_journal_page_first     o1987
_journal_page_last     o1987
_journal_paper_category     QO
_journal_coeditor_code     DN2702
_publ_contact_author_name     'Hassan, Ibrahim N..'
_publ_contact_author_address
;
Fuel Cell Institute
Universiti Kebangsaan Malaysia
43600 Bangi Selangor, Malaysia
;
_publ_contact_author_email     'ibnhum@gmail.com'
_publ_contact_author_fax     '+603 89215410'
_publ_contact_author_phone     '+603 89213980'
_publ_section_title
;
1,1-Dibenzyl-3-(4-fluorobenzoyl)thiourea
;
loop_
    _publ_author_name
    _publ_author_footnote
    _publ_author_address
    'Nasir, Mohd Faizal Md' .
;
Fuel Cell Institute
Universiti Kebangsaan Malaysia
UKM 43600 Bangi Selangor, Malaysia
;
    'Hassan, Ibrahim N.' .
;
Fuel Cell Institute
Universiti Kebangsaan Malaysia
UKM 43600 Bangi Selangor, Malaysia
;
    'Wan Daud, Wan Ramli' .
;
Department of Chemical and Process Engineering, Faculty of Engineering
Universiti Kebangsaan Malaysia
UKM 43600 Bangi Selangor, Malaysia
and
Fuel Cell Institute
Universiti Kebangsaan Malaysia
UKM 43600 Bangi Selangor, Malaysia
;
    'Yamin, Bohari M.' .
;
School of Chemical Sciences and Food Technology
Faculty of Science and Technology
Universiti Kebangsaan Malaysia
UKM 43600 Bangi Selangor, Malaysia
;
    'Kassim, Mohammad B.' .
;
School of Chemical Sciences and Food Technology
Faculty of Science and Technology
Universiti Kebangsaan Malaysia
UKM 43600 Bangi Selangor, Malaysia
and
Fuel Cell Institute
Universiti Kebangsaan Malaysia
UKM 43600 Bangi Selangor, Malaysia
;
_publ_section_synopsis     .
data_I
_audit_creation_method     SHELXL-97
_chemical_name_systematic
;
1,1-Dibenzyl-3-(4-fluorobenzoyl)thiourea
;
_chemical_name_common     ?
_chemical_formula_moiety     'C22 H19 F N2 O S'
_chemical_formula_sum     'C22 H19 F N2 O S'
_chemical_formula_iupac     'C22 H19 F N2 O S'
_chemical_formula_weight     378.45
_chemical_melting_point     410
_symmetry_cell_setting     monoclinic
_symmetry_space_group_name_H-M     'P 21/n'
_symmetry_space_group_name_Hall     '-P 2yn'
loop_
    _symmetry_equiv_pos_as_xyz
    'x, y, z'
    '-x+1/2, y+1/2, -z+1/2'
    '-x, -y, -z'
    'x-1/2, -y-1/2, z-1/2'
_cell_length_a     10.683(3)
_cell_length_b     7.026(2)
_cell_length_c     26.435(7)
_cell_angle_alpha     90.00
_cell_angle_beta     101.100(6)
_cell_angle_gamma     90.00
_cell_volume     1946.9(10)
_cell_formula_units_Z     4
_cell_measurement_reflns_used     2659
_cell_measurement_theta_min     1.95
_cell_measurement_theta_max     24.99
_cell_measurement_temperature     298(2)
_exptl_crystal_description     block
_exptl_crystal_colour     colourless
_exptl_crystal_size_max     0.42
_exptl_crystal_size_mid     0.21
_exptl_crystal_size_min     0.18
_exptl_crystal_density_diffrn     1.291
_exptl_crystal_density_meas     ?
_exptl_crystal_density_method     'not measured'
_exptl_crystal_F_000     792
_exptl_absorpt_coefficient_mu     0.189
_exptl_absorpt_correction_type     multi-scan
_exptl_absorpt_process_details     '(SADABS; Sheldrick, 2000)'
_exptl_absorpt_correction_T_min     0.9248
_exptl_absorpt_correction_T_max     0.9668
_exptl_special_details     ?
_diffrn_ambient_temperature     298(2)
_diffrn_radiation_type     MoK\a
_diffrn_radiation_wavelength     0.71073
_diffrn_radiation_source     'fine-focus sealed tube'
_diffrn_radiation_monochromator     graphite
_diffrn_measurement_device_type
;
Bruker SMART APEX CCD area-detector
;
_diffrn_measurement_method     \w
_diffrn_detector_area_resol_mean     ?
_diffrn_reflns_number     8644
_diffrn_reflns_av_R_equivalents     0.0266
_diffrn_reflns_av_sigmaI/netI     0.0342
_diffrn_reflns_theta_min     1.95
_diffrn_reflns_theta_max     24.99
_diffrn_reflns_theta_full     24.99
_diffrn_measured_fraction_theta_max     0.998
_diffrn_measured_fraction_theta_full     0.998
_diffrn_reflns_limit_h_min     -12
_diffrn_reflns_limit_h_max     8
_diffrn_reflns_limit_k_min     -8
_diffrn_reflns_limit_k_max     8
_diffrn_reflns_limit_l_min     -31
_diffrn_reflns_limit_l_max     28
_diffrn_standards_number     ?
_diffrn_standards_interval_count     ?
_diffrn_standards_interval_time     ?
_diffrn_standards_decay_%     ?
_refine_special_details
;
 Refinement of F^2^ against ALL reflections.  The weighted R-factor wR and
 goodness of fit S are based on F^2^, conventional R-factors R are based
 on F, with F set to zero for negative F^2^. The threshold expression of
 F^2^ > 2sigma(F^2^) is used only for calculating R-factors(gt) etc. and is
 not relevant to the choice of reflections for refinement.  R-factors based
 on F^2^ are statistically about twice as large as those based on F, and R-
 factors based on ALL data will be even larger.
;
_reflns_number_total     3425
_reflns_number_gt     2659
_reflns_threshold_expression     I>2\s(I)
_refine_ls_structure_factor_coef     Fsqd
_refine_ls_matrix_type     full
_refine_ls_R_factor_all     0.0809
_refine_ls_R_factor_gt     0.0593
_refine_ls_wR_factor_gt     0.1285
_refine_ls_wR_factor_ref     0.1376
_refine_ls_goodness_of_fit_ref     1.146
_refine_ls_restrained_S_all     1.146
_refine_ls_number_reflns     3425
_refine_ls_number_parameters     244
_refine_ls_number_restraints     0
_refine_ls_hydrogen_treatment     constr
_refine_ls_weighting_scheme     calc
_refine_ls_weighting_details
         'calc w=1/[\s^2^(Fo^2^)+(0.0542P)^2^+0.5146P] where P=(Fo^2^+2Fc^2^)/3'
_atom_sites_solution_hydrogens     geom
_atom_sites_solution_primary     direct
_atom_sites_solution_secondary     difmap
_refine_ls_shift/su_max     0.000
_refine_ls_shift/su_mean     0.000
_refine_diff_density_max     0.245
_refine_diff_density_min     -0.226
_refine_ls_extinction_method     none
_refine_ls_extinction_coef     ?
loop_
    _atom_type_symbol
    _atom_type_description
    _atom_type_scat_dispersion_real
    _atom_type_scat_dispersion_imag
    _atom_type_scat_source
    'C' 'C' 0.0033 0.0016
                         'International Tables Vol C Tables 4.2.6.8 and 6.1.1.4'
    'H' 'H' 0.0000 0.0000
                         'International Tables Vol C Tables 4.2.6.8 and 6.1.1.4'
    'N' 'N' 0.0061 0.0033
                         'International Tables Vol C Tables 4.2.6.8 and 6.1.1.4'
    'O' 'O' 0.0106 0.0060
                         'International Tables Vol C Tables 4.2.6.8 and 6.1.1.4'
    'S' 'S' 0.1246 0.1234
                         'International Tables Vol C Tables 4.2.6.8 and 6.1.1.4'
    'F' 'F' 0.0171 0.0103
                         'International Tables Vol C Tables 4.2.6.8 and 6.1.1.4'
_computing_data_collection     'SMART (Bruker, 2000)'
_computing_cell_refinement     'SAINT (Bruker, 2000)'
_computing_data_reduction     'SAINT (Bruker, 2000)'
_computing_structure_solution     'SHELXS97 (Sheldrick, 2008)'
_computing_structure_refinement     'SHELXL97 (Sheldrick, 2008)'
_computing_molecular_graphics
;
ORTEPIII (Burnett & Johnson, 1996), XP in SHELXTL (Sheldrick,
2008) and
PLATON (Spek, 2009)
;
_computing_publication_material
;
SHELXTL (Sheldrick, 2008) and PLATON (Spek, 2009)
;
loop_
    _atom_site_type_symbol
    _atom_site_label
    _atom_site_fract_x
    _atom_site_fract_y
    _atom_site_fract_z
    _atom_site_U_iso_or_equiv
    _atom_site_adp_type
    _atom_site_calc_flag
    _atom_site_refinement_flags
    _atom_site_occupancy
    _atom_site_symmetry_multiplicity
    _atom_site_disorder_assembly
    _atom_site_disorder_group
    F F1 0.8992(2) -0.7024(3) 0.17795(9) 0.1137(8) Uani d . 1 1 . .
    S S1 0.47635(8) 0.26603(10) 0.02677(3) 0.0641(3) Uani d . 1 1 . .
    O O1 0.5719(2) 0.0400(3) 0.17142(7) 0.0736(6) Uani d . 1 1 . .
    N N1 0.5164(2) -0.0377(3) 0.08698(7) 0.0502(6) Uani d . 1 1 . .
    H H1 0.5210 -0.1222 0.0639 0.060 Uiso calc R 1 1 . .
    N N2 0.3452(2) 0.1514(3) 0.09743(7) 0.0453(5) Uani d . 1 1 . .
    C C1 0.6626(3) -0.3835(4) 0.11002(10) 0.0570(7) Uani d . 1 1 . .
    H H1A 0.6047 -0.3773 0.0789 0.068 Uiso calc R 1 1 . .
    C C2 0.7407(3) -0.5402(5) 0.12067(12) 0.0697(8) Uani d . 1 1 . .
    H H2 0.7369 -0.6391 0.0970 0.084 Uiso calc R 1 1 . .
    C C3 0.8236(3) -0.5463(5) 0.16670(13) 0.0742(9) Uani d . 1 1 . .
    C C4 0.8339(3) -0.4041(6) 0.20216(12) 0.0807(10) Uani d . 1 1 . .
    H H4 0.8924 -0.4120 0.2331 0.097 Uiso calc R 1 1 . .
    C C5 0.7554(3) -0.2481(5) 0.19116(10) 0.0694(9) Uani d . 1 1 . .
    H H5 0.7605 -0.1501 0.2151 0.083 Uiso calc R 1 1 . .
    C C6 0.6688(2) -0.2352(4) 0.14481(9) 0.0495(6) Uani d . 1 1 . .
    C C7 0.5840(2) -0.0665(4) 0.13658(9) 0.0507(7) Uani d . 1 1 . .
    C C8 0.4407(3) 0.1238(3) 0.07298(8) 0.0460(6) Uani d . 1 1 . .
    C C9 0.2742(3) 0.3312(4) 0.09357(10) 0.0532(7) Uani d . 1 1 . .
    H H9A 0.1842 0.3052 0.0815 0.064 Uiso calc R 1 1 . .
    H H9B 0.3027 0.4123 0.0683 0.064 Uiso calc R 1 1 . .
    C C10 0.2914(3) 0.4349(3) 0.14432(9) 0.0482(6) Uani d . 1 1 . .
    C C11 0.4099(3) 0.4550(4) 0.17540(11) 0.0627(8) Uani d . 1 1 . .
    H H11 0.4801 0.3968 0.1659 0.075 Uiso calc R 1 1 . .
    C C12 0.4261(4) 0.5594(5) 0.22019(12) 0.0768(10) Uani d . 1 1 . .
    H H12 0.5069 0.5718 0.2406 0.092 Uiso calc R 1 1 . .
    C C13 0.3240(4) 0.6450(4) 0.23477(12) 0.0796(10) Uani d . 1 1 . .
    H H13 0.3351 0.7164 0.2649 0.096 Uiso calc R 1 1 . .
    C C14 0.2052(4) 0.6251(4) 0.20481(13) 0.0776(10) Uani d . 1 1 . .
    H H14 0.1352 0.6823 0.2148 0.093 Uiso calc R 1 1 . .
    C C15 0.1887(3) 0.5196(4) 0.15949(11) 0.0625(8) Uani d . 1 1 . .
    H H15 0.1076 0.5062 0.1393 0.075 Uiso calc R 1 1 . .
    C C16 0.2919(3) 0.0015(4) 0.12613(9) 0.0506(7) Uani d . 1 1 . .
    H H16A 0.2790 0.0517 0.1589 0.061 Uiso calc R 1 1 . .
    H H16B 0.3517 -0.1036 0.1330 0.061 Uiso calc R 1 1 . .
    C C17 0.1667(3) -0.0689(4) 0.09543(9) 0.0521(7) Uani d . 1 1 . .
    C C18 0.0539(3) -0.0329(5) 0.11120(12) 0.0716(9) Uani d . 1 1 . .
    H H18 0.0539 0.0402 0.1405 0.086 Uiso calc R 1 1 . .
    C C19 -0.0598(3) -0.1044(7) 0.08383(17) 0.0976(12) Uani d . 1 1 . .
    H H19 -0.1357 -0.0802 0.0950 0.117 Uiso calc R 1 1 . .
    C C20 -0.0607(5) -0.2105(7) 0.04053(17) 0.1034(14) Uani d . 1 1 . .
    H H20 -0.1371 -0.2595 0.0224 0.124 Uiso calc R 1 1 . .
    C C21 0.0496(5) -0.2446(5) 0.02384(13) 0.0921(12) Uani d . 1 1 . .
    H H21 0.0482 -0.3150 -0.0060 0.111 Uiso calc R 1 1 . .
    C C22 0.1643(3) -0.1750(4) 0.05112(11) 0.0680(8) Uani d . 1 1 . .
    H H22 0.2398 -0.1996 0.0397 0.082 Uiso calc R 1 1 . .
loop_
    _atom_site_aniso_label
    _atom_site_aniso_U_11
    _atom_site_aniso_U_22
    _atom_site_aniso_U_33
    _atom_site_aniso_U_12
    _atom_site_aniso_U_13
    _atom_site_aniso_U_23
    F1 0.1048(16) 0.1189(18) 0.1105(16) 0.0546(14) 0.0040(13) 0.0346(14)
    S1 0.1037(6) 0.0484(4) 0.0428(4) -0.0095(4) 0.0210(4) 0.0047(3)
    O1 0.0912(15) 0.0817(15) 0.0405(10) 0.0164(12) -0.0058(10) -0.0154(10)
    N1 0.0710(14) 0.0460(12) 0.0316(10) 0.0060(11) 0.0050(10) -0.0024(9)
    N2 0.0605(13) 0.0358(11) 0.0379(11) 0.0003(10) 0.0055(10) 0.0029(8)
    C1 0.0627(18) 0.0552(17) 0.0482(15) 0.0041(15) -0.0013(13) 0.0088(13)
    C2 0.075(2) 0.063(2) 0.0670(19) 0.0095(17) 0.0033(16) 0.0058(15)
    C3 0.064(2) 0.087(2) 0.072(2) 0.0230(18) 0.0127(17) 0.0279(19)
    C4 0.064(2) 0.121(3) 0.0510(18) 0.020(2) -0.0025(15) 0.020(2)
    C5 0.0630(18) 0.099(3) 0.0424(15) 0.0080(19) 0.0008(14) 0.0019(15)
    C6 0.0500(15) 0.0624(17) 0.0360(13) -0.0023(14) 0.0080(11) 0.0092(12)
    C7 0.0567(16) 0.0580(17) 0.0350(13) -0.0042(14) 0.0027(12) -0.0001(12)
    C8 0.0644(17) 0.0389(14) 0.0309(12) -0.0067(13) -0.0007(12) -0.0060(10)
    C9 0.0685(18) 0.0413(15) 0.0468(14) 0.0062(14) 0.0038(13) 0.0037(11)
    C10 0.0657(17) 0.0346(13) 0.0452(14) -0.0024(13) 0.0125(13) 0.0041(11)
    C11 0.072(2) 0.0539(18) 0.0614(17) -0.0025(15) 0.0122(15) -0.0097(14)
    C12 0.101(3) 0.065(2) 0.0594(19) -0.012(2) 0.0029(18) -0.0140(16)
    C13 0.143(3) 0.0475(19) 0.0521(18) -0.005(2) 0.029(2) -0.0051(14)
    C14 0.118(3) 0.0539(19) 0.074(2) 0.018(2) 0.051(2) 0.0056(16)
    C15 0.076(2) 0.0505(17) 0.0659(18) 0.0077(16) 0.0252(16) 0.0086(14)
    C16 0.0652(17) 0.0459(15) 0.0415(13) 0.0018(13) 0.0126(12) 0.0053(11)
    C17 0.0682(18) 0.0428(15) 0.0455(14) -0.0060(14) 0.0114(13) 0.0071(12)
    C18 0.074(2) 0.078(2) 0.0655(19) -0.0069(18) 0.0196(17) 0.0071(16)
    C19 0.067(2) 0.127(4) 0.098(3) -0.021(2) 0.014(2) 0.022(3)
    C20 0.100(3) 0.116(3) 0.083(3) -0.051(3) -0.011(2) 0.022(2)
    C21 0.135(4) 0.074(2) 0.060(2) -0.038(3) 0.001(2) -0.0021(17)
    C22 0.092(2) 0.0541(17) 0.0564(17) -0.0092(17) 0.0109(16) -0.0003(14)
_geom_special_details
;
 All esds (except the esd in the dihedral angle between two l.s. planes)
 are estimated using the full covariance matrix.  The cell esds are taken
 into account individually in the estimation of esds in distances, angles
 and torsion angles; correlations between esds in cell parameters are only
 used when they are defined by crystal symmetry.  An approximate (isotropic)
 treatment of cell esds is used for estimating esds involving l.s. planes.
;
loop_
    _geom_bond_atom_site_label_1
    _geom_bond_atom_site_label_2
    _geom_bond_site_symmetry_2
    _geom_bond_distance
    _geom_bond_publ_flag
    F1 C3 . 1.360(4) ?
    S1 C8 . 1.678(3) ?
    O1 C7 . 1.213(3) ?
    N1 C7 . 1.385(3) ?
    N1 C8 . 1.401(3) ?
    N1 H1 . 0.8600 ?
    N2 C8 . 1.323(3) ?
    N2 C9 . 1.467(3) ?
    N2 C16 . 1.475(3) ?
    C1 C2 . 1.378(4) ?
    C1 C6 . 1.383(4) ?
    C1 H1A . 0.9300 ?
    C2 C3 . 1.361(4) ?
    C2 H2 . 0.9300 ?
    C3 C4 . 1.360(5) ?
    C4 C5 . 1.376(4) ?
    C4 H4 . 0.9300 ?
    C5 C6 . 1.389(4) ?
    C5 H5 . 0.9300 ?
    C6 C7 . 1.482(4) ?
    C9 C10 . 1.507(3) ?
    C9 H9A . 0.9700 ?
    C9 H9B . 0.9700 ?
    C10 C15 . 1.375(4) ?
    C10 C11 . 1.376(4) ?
    C11 C12 . 1.375(4) ?
    C11 H11 . 0.9300 ?
    C12 C13 . 1.365(5) ?
    C12 H12 . 0.9300 ?
    C13 C14 . 1.367(5) ?
    C13 H13 . 0.9300 ?
    C14 C15 . 1.391(4) ?
    C14 H14 . 0.9300 ?
    C15 H15 . 0.9300 ?
    C16 C17 . 1.508(4) ?
    C16 H16A . 0.9700 ?
    C16 H16B . 0.9700 ?
    C17 C18 . 1.372(4) ?
    C17 C22 . 1.385(4) ?
    C18 C19 . 1.383(5) ?
    C18 H18 . 0.9300 ?
    C19 C20 . 1.364(6) ?
    C19 H19 . 0.9300 ?
    C20 C21 . 1.356(6) ?
    C20 H20 . 0.9300 ?
    C21 C22 . 1.386(5) ?
    C21 H21 . 0.9300 ?
    C22 H22 . 0.9300 ?
loop_
    _geom_angle_atom_site_label_1
    _geom_angle_atom_site_label_2
    _geom_angle_atom_site_label_3
    _geom_angle_site_symmetry_1
    _geom_angle_site_symmetry_3
    _geom_angle
    _geom_angle_publ_flag
    C7 N1 C8 . . 122.6(2) ?
    C7 N1 H1 . . 118.7 ?
    C8 N1 H1 . . 118.7 ?
    C8 N2 C9 . . 122.0(2) ?
    C8 N2 C16 . . 123.8(2) ?
    C9 N2 C16 . . 113.9(2) ?
    C2 C1 C6 . . 121.1(3) ?
    C2 C1 H1A . . 119.4 ?
    C6 C1 H1A . . 119.4 ?
    C3 C2 C1 . . 118.2(3) ?
    C3 C2 H2 . . 120.9 ?
    C1 C2 H2 . . 120.9 ?
    C4 C3 F1 . . 118.4(3) ?
    C4 C3 C2 . . 123.0(3) ?
    F1 C3 C2 . . 118.5(3) ?
    C3 C4 C5 . . 118.3(3) ?
    C3 C4 H4 . . 120.8 ?
    C5 C4 H4 . . 120.8 ?
    C4 C5 C6 . . 120.9(3) ?
    C4 C5 H5 . . 119.5 ?
    C6 C5 H5 . . 119.5 ?
    C1 C6 C5 . . 118.4(3) ?
    C1 C6 C7 . . 123.7(2) ?
    C5 C6 C7 . . 117.8(3) ?
    O1 C7 N1 . . 121.1(2) ?
    O1 C7 C6 . . 122.2(2) ?
    N1 C7 C6 . . 116.7(2) ?
    N2 C8 N1 . . 116.7(2) ?
    N2 C8 S1 . . 124.9(2) ?
    N1 C8 S1 . . 118.3(2) ?
    N2 C9 C10 . . 112.4(2) ?
    N2 C9 H9A . . 109.1 ?
    C10 C9 H9A . . 109.1 ?
    N2 C9 H9B . . 109.1 ?
    C10 C9 H9B . . 109.1 ?
    H9A C9 H9B . . 107.8 ?
    C15 C10 C11 . . 118.4(3) ?
    C15 C10 C9 . . 120.1(3) ?
    C11 C10 C9 . . 121.5(3) ?
    C12 C11 C10 . . 121.2(3) ?
    C12 C11 H11 . . 119.4 ?
    C10 C11 H11 . . 119.4 ?
    C13 C12 C11 . . 120.2(3) ?
    C13 C12 H12 . . 119.9 ?
    C11 C12 H12 . . 119.9 ?
    C12 C13 C14 . . 119.6(3) ?
    C12 C13 H13 . . 120.2 ?
    C14 C13 H13 . . 120.2 ?
    C13 C14 C15 . . 120.2(3) ?
    C13 C14 H14 . . 119.9 ?
    C15 C14 H14 . . 119.9 ?
    C10 C15 C14 . . 120.4(3) ?
    C10 C15 H15 . . 119.8 ?
    C14 C15 H15 . . 119.8 ?
    N2 C16 C17 . . 110.32(19) ?
    N2 C16 H16A . . 109.6 ?
    C17 C16 H16A . . 109.6 ?
    N2 C16 H16B . . 109.6 ?
    C17 C16 H16B . . 109.6 ?
    H16A C16 H16B . . 108.1 ?
    C18 C17 C22 . . 118.8(3) ?
    C18 C17 C16 . . 121.1(3) ?
    C22 C17 C16 . . 120.1(3) ?
    C17 C18 C19 . . 120.5(3) ?
    C17 C18 H18 . . 119.7 ?
    C19 C18 H18 . . 119.7 ?
    C20 C19 C18 . . 120.1(4) ?
    C20 C19 H19 . . 120.0 ?
    C18 C19 H19 . . 120.0 ?
    C21 C20 C19 . . 120.2(4) ?
    C21 C20 H20 . . 119.9 ?
    C19 C20 H20 . . 119.9 ?
    C20 C21 C22 . . 120.3(4) ?
    C20 C21 H21 . . 119.8 ?
    C22 C21 H21 . . 119.8 ?
    C17 C22 C21 . . 120.0(3) ?
    C17 C22 H22 . . 120.0 ?
    C21 C22 H22 . . 120.0 ?
loop_
    _geom_hbond_atom_site_label_D
    _geom_hbond_atom_site_label_H
    _geom_hbond_atom_site_label_A
    _geom_hbond_site_symmetry_A
    _geom_hbond_distance_DH
    _geom_hbond_distance_HA
    _geom_hbond_distance_DA
    _geom_hbond_angle_DHA
    C9 H9B S1 . 0.97 2.55 3.076(3) 114
    N1 H1 S1 3_655 0.86 2.61 3.422(2) 159
    C1 H1A S1 3_655 0.93 2.87 3.727(3) 154
    C4 H4 O1 2_645 0.93 2.50 3.322(4) 147
_iucr_refine_instructions_details
;
TITL      I    P2(1)/n  R = 0.05
CELL 0.71073  10.6827   7.0258  26.4349  90.000 101.100  90.000
ZERR    4.00   0.0031   0.0020   0.0074   0.000   0.006   0.000
LATT 1
SYMM 0.5-X, 0.5+Y, 0.5-Z
SFAC C  H  N  O  S  F
UNIT 88 76 8   4  4  4
L.S. 19
OMIT -3 50
BOND $h
FMAP 2 2 60
PLAN 20
SIZE 0.21 0.42 0.18
ACTA
TEMP 25
WGHT    0.054200    0.514600
FVAR       0.69172
F1    6    0.899170   -0.702358    0.177950    11.00000    0.10484    0.11890 =
         0.11055    0.03462    0.00402    0.05456
S1    5    0.476353    0.266030    0.026766    11.00000    0.10373    0.04837 =
         0.04285    0.00466    0.02105   -0.00947
O1    4    0.571929    0.039976    0.171420    11.00000    0.09119    0.08172 =
         0.04048   -0.01545   -0.00583    0.01636
N1    3    0.516370   -0.037655    0.086982    11.00000    0.07100    0.04602 =
         0.03158   -0.00242    0.00501    0.00603
AFIX  43
H1    2    0.521001   -0.122151    0.063876    11.00000   -1.20000
AFIX   0
N2    3    0.345205    0.151381    0.097425    11.00000    0.06052    0.03584 =
         0.03787    0.00290    0.00554    0.00027
C1    1    0.662594   -0.383479    0.110022    11.00000    0.06269    0.05522 =
         0.04816    0.00875   -0.00130    0.00408
AFIX  43
H1A   2    0.604698   -0.377295    0.078912    11.00000   -1.20000
AFIX   0
C2    1    0.740721   -0.540191    0.120670    11.00000    0.07455    0.06337 =
         0.06704    0.00582    0.00331    0.00954
AFIX  43
H2    2    0.736910   -0.639121    0.097048    11.00000   -1.20000
AFIX   0
C3    1    0.823635   -0.546280    0.166701    11.00000    0.06357    0.08662 =
         0.07228    0.02794    0.01271    0.02299
C4    1    0.833877   -0.404082    0.202158    11.00000    0.06407    0.12148 =
         0.05100    0.02007   -0.00249    0.01989
AFIX  43
H4    2    0.892426   -0.412022    0.233060    11.00000   -1.20000
AFIX   0
C5    1    0.755423   -0.248146    0.191158    11.00000    0.06297    0.09898 =
         0.04239    0.00191    0.00075    0.00795
AFIX  43
H5    2    0.760466   -0.150052    0.215087    11.00000   -1.20000
AFIX   0
C6    1    0.668813   -0.235235    0.144813    11.00000    0.05001    0.06240 =
         0.03604    0.00918    0.00797   -0.00231
C7    1    0.584009   -0.066511    0.136581    11.00000    0.05670    0.05796 =
         0.03503   -0.00014    0.00274   -0.00416
C8    1    0.440710    0.123787    0.072983    11.00000    0.06441    0.03890 =
         0.03089   -0.00602   -0.00068   -0.00670
C9    1    0.274191    0.331171    0.093567    11.00000    0.06850    0.04132 =
         0.04679    0.00370    0.00376    0.00617
AFIX  23
H9A   2    0.184212    0.305208    0.081501    11.00000   -1.20000
H9B   2    0.302671    0.412309    0.068326    11.00000   -1.20000
AFIX   0
C10   1    0.291445    0.434926    0.144321    11.00000    0.06565    0.03460 =
         0.04524    0.00407    0.01254   -0.00236
C11   1    0.409851    0.454967    0.175400    11.00000    0.07245    0.05393 =
         0.06142   -0.00971    0.01218   -0.00253
AFIX  43
H11   2    0.480111    0.396829    0.165945    11.00000   -1.20000
AFIX   0
C12   1    0.426099    0.559447    0.220188    11.00000    0.10094    0.06524 =
         0.05937   -0.01396    0.00294   -0.01181
AFIX  43
H12   2    0.506931    0.571833    0.240596    11.00000   -1.20000
AFIX   0
C13   1    0.323951    0.644999    0.234771    11.00000    0.14337    0.04753 =
         0.05214   -0.00509    0.02917   -0.00517
AFIX  43
H13   2    0.335066    0.716442    0.264922    11.00000   -1.20000
AFIX   0
C14   1    0.205186    0.625108    0.204813    11.00000    0.11839    0.05391 =
         0.07365    0.00558    0.05145    0.01758
AFIX  43
H14   2    0.135237    0.682305    0.214771    11.00000   -1.20000
AFIX   0
C15   1    0.188656    0.519588    0.159488    11.00000    0.07569    0.05053 =
         0.06590    0.00862    0.02519    0.00773
AFIX  43
H15   2    0.107599    0.506239    0.139328    11.00000   -1.20000
AFIX   0
C16   1    0.291943    0.001481    0.126130    11.00000    0.06522    0.04592 =
         0.04147    0.00532    0.01264    0.00175
AFIX  23
H16A  2    0.278964    0.051742    0.158906    11.00000   -1.20000
H16B  2    0.351690   -0.103602    0.133033    11.00000   -1.20000
AFIX   0
C17   1    0.166697   -0.068854    0.095435    11.00000    0.06820    0.04281 =
         0.04547    0.00712    0.01140   -0.00599
C18   1    0.053922   -0.032891    0.111204    11.00000    0.07391    0.07771 =
         0.06555    0.00713    0.01959   -0.00695
AFIX  43
H18   2    0.053934    0.040175    0.140541    11.00000   -1.20000
AFIX   0
C19   1   -0.059782   -0.104400    0.083834    11.00000    0.06710    0.12731 =
         0.09762    0.02217    0.01360   -0.02052
AFIX  43
H19   2   -0.135697   -0.080174    0.094956    11.00000   -1.20000
AFIX   0
C20   1   -0.060665   -0.210459    0.040529    11.00000    0.09982    0.11649 =
         0.08254    0.02215   -0.01069   -0.05116
AFIX  43
H20   2   -0.137123   -0.259505    0.022396    11.00000   -1.20000
AFIX   0
C21   1    0.049557   -0.244586    0.023844    11.00000    0.13489    0.07393 =
         0.06036   -0.00209    0.00086   -0.03848
AFIX  43
H21   2    0.048153   -0.315026   -0.006045    11.00000   -1.20000
AFIX   0
C22   1    0.164349   -0.174991    0.051122    11.00000    0.09212    0.05413 =
         0.05636   -0.00025    0.01088   -0.00916
AFIX  43
H22   2    0.239771   -0.199591    0.039658    11.00000   -1.20000
HKLF 4
REM  baru408m in P2(1)/n
REM R1 =  0.0593 for   2659 Fo > 4sig(Fo)  and  0.0809 for all   3425 data
REM    244 parameters refined using      0 restraints
END
WGHT      0.0525      0.5543
REM Highest difference peak  0.245,  deepest hole -0.226,  1-sigma level  0.036
Q1    1   0.5695 -0.0704  0.0588  11.00000  0.05    0.25
Q2    1   0.4207  0.1611  0.0358  11.00000  0.05    0.19
Q3    1   0.4002  0.2268  0.0020  11.00000  0.05    0.19
Q4    1   0.4579  0.2446  0.0600  11.00000  0.05    0.17
Q5    1   0.4013  0.3649  0.0404  11.00000  0.05    0.17
Q6    1   0.4602  0.3931  0.0389  11.00000  0.05    0.16
Q7    1   0.6996 -0.2591  0.1251  11.00000  0.05    0.15
Q8    1   0.6798 -0.1216  0.1384  11.00000  0.05    0.14
Q9    1   0.9165 -0.6332  0.1593  11.00000  0.05    0.14
Q10   1   0.2505  0.5404  0.1404  11.00000  0.05    0.13
Q11   1   0.5236  0.1782  0.0014  11.00000  0.05    0.12
Q12   1   0.7374 -0.2303  0.1595  11.00000  0.05    0.12
Q13   1   0.5804  0.2146  0.0319  11.00000  0.05    0.12
Q14   1   0.4240  0.1573  0.1125  11.00000  0.05    0.12
Q15   1   0.1206  0.0104  0.0999  11.00000  0.05    0.12
Q16   1   0.8248 -0.5046  0.1373  11.00000  0.05    0.12
Q17   1   0.5521  0.2560  0.0572  11.00000  0.05    0.12
Q18   1   0.4810  0.0978  0.1644  11.00000  0.05    0.11
Q19   1   0.5444  0.3769  0.0199  11.00000  0.05    0.11
Q20   1   0.1750  0.5023  0.1868  11.00000  0.05    0.11
;
