# Supplementary material for: 1,1-Dibenzyl-3-(4-fluoro­benzo­yl)thio­urea
Source: Acta Crystallogr Sect E Struct Rep Online. 2011 Jul 9;67(Pt 8):o1987. doi: 10.1107/S1600536811026687 (PMC3213443; doi:10.1107/S1600536811026687)
Supplement: Supplementary file 2 [file e-67-o1987-Isup2.hkl]

# 
# h,k,l, Fc-squared, Fo-squared, sigma(Fo-squared) and status flag 
# 
data_I
_shelx_title ' baru408m in P2(1)/n' 
_shelx_refln_list_code          4 
_shelx_F_calc_maximum      145.73 
_exptl_crystal_F_000       792.00 
_reflns_d_resolution_high  0.8411 
 
loop_ 
 _symmetry_equiv_pos_as_xyz 
 'x, y, z' 
 '-x+1/2, y+1/2, -z+1/2' 
 '-x, -y, -z' 
 'x-1/2, -y-1/2, z-1/2' 
 
_cell_length_a    10.6827 
_cell_length_b     7.0258 
_cell_length_c    26.4349 
_cell_angle_alpha  90.000 
_cell_angle_beta  101.100 
_cell_angle_gamma  90.000 
 
_shelx_F_squared_multiplier     1.000 
 
loop_ 
 _refln_index_h 
 _refln_index_k 
 _refln_index_l 
 _refln_F_squared_calc 
 _refln_F_squared_meas 
 _refln_F_squared_sigma 
 _refln_observed_status 
   2   0   0        9.98        5.75      2.88 o 
   4   0   0      209.20      139.40      9.40 o 
   6   0   0       62.62       38.71      7.69 o 
   8   0   0      714.63      691.81     28.34 o 
  10   0   0       47.50       56.06      6.83 o 
  12   0   0       73.25       50.43     11.91 o 
   1   1   0      212.79      238.89      3.91 o 
   2   1   0    10494.88    10822.75     78.91 o 
   3   1   0      108.08      114.60      3.75 o 
   4   1   0       48.72       61.71      3.44 o 
   5   1   0       91.54       81.16      5.62 o 
   6   1   0      274.21      263.71      7.70 o 
   7   1   0        7.76        5.21      4.08 o 
   8   1   0      142.27      140.35      6.12 o 
   9   1   0        0.08        4.92      4.23 o 
  10   1   0        1.97        6.98      4.00 o 
  11   1   0       31.77       57.19      6.23 o 
  12   1   0        5.88       12.27      5.42 o 
   0   2   0      638.61      710.43     17.60 o 
   1   2   0      230.66      210.64      4.93 o 
   2   2   0      510.27      469.67      7.96 o 
   3   2   0      795.60      777.51     10.59 o 
   4   2   0      101.32       96.81      3.88 o 
   5   2   0      420.52      460.87      9.08 o 
   6   2   0      177.86      169.96      6.17 o 
   7   2   0       16.65       25.78      3.95 o 
   8   2   0      305.91      279.67     10.62 o 
   9   2   0       22.34       39.43      5.40 o 
  10   2   0       38.87       39.54      5.59 o 
  11   2   0        3.16        6.02      4.15 o 
  12   2   0        0.05        9.81      4.60 o 
   1   3   0      223.86      220.50      6.00 o 
   2   3   0        4.69       17.06      3.49 o 
   3   3   0       10.76       19.70      3.00 o 
   4   3   0      788.13      715.09     13.60 o 
   5   3   0      929.33     1000.31     14.41 o 
   6   3   0       15.43       25.93      3.87 o 
   7   3   0        2.42       -1.17      6.12 o 
   8   3   0       50.21       50.68      7.00 o 
   9   3   0        1.68        6.58      5.32 o 
  10   3   0       14.86       22.54      4.98 o 
  11   3   0        0.62        3.19      4.39 o 
   0   4   0     1067.28     1029.29     29.36 o 
   1   4   0       72.46       82.66      4.32 o 
   2   4   0      954.39      889.12     19.53 o 
   3   4   0      226.16      242.31     10.87 o 
   4   4   0      788.23      777.94     13.24 o 
   5   4   0      231.41      247.50     15.18 o 
   6   4   0        0.28        4.33      4.33 o 
   7   4   0        7.31        9.75      5.08 o 
   8   4   0       28.11       23.20      5.89 o 
   9   4   0       27.32       41.15      7.02 o 
  10   4   0        8.11       19.78      4.86 o 
   1   5   0       11.99       12.65      2.80 o 
   2   5   0       98.64       95.02      7.42 o 
   3   5   0      335.17      320.52     13.74 o 
   4   5   0        4.52        3.51      4.01 o 
   5   5   0        0.52        3.86      4.36 o 
   6   5   0       63.98       70.06      7.72 o 
   7   5   0        0.66       -3.11      4.33 o 
   8   5   0       28.20       30.25      6.19 o 
   9   5   0        0.57        7.90      5.49 o 
   0   6   0      146.69      163.40      8.93 o 
   1   6   0       21.51       21.01      5.44 o 
   2   6   0      340.46      353.07     14.61 o 
   3   6   0       42.87       57.12      7.25 o 
   4   6   0       30.24       45.46      6.69 o 
   5   6   0       59.61       47.00      7.16 o 
   6   6   0        6.94       10.93      5.19 o 
   7   6   0       22.46       31.48      6.91 o 
   8   6   0        0.01        6.10      9.24 o 
   1   7   0      148.32      131.28     10.32 o 
   2   7   0        1.19        3.22      5.44 o 
   3   7   0        0.83        7.96      5.70 o 
   4   7   0       35.59       34.84      7.24 o 
   5   7   0       61.76       70.84      8.73 o 
   6   7   0        4.52       18.29      9.48 o 
   0   8   0       18.42       36.32      9.01 o 
   1   8   0       21.12       24.40      6.44 o 
   2   8   0       20.42       27.92      9.51 o 
   3   8   0        0.63       -0.51      6.03 o 
 -11   0   1       65.29       68.63     12.94 o 
  -9   0   1      297.79      241.37     20.13 o 
  -7   0   1       90.73       81.44      6.09 o 
  -5   0   1     1475.63     1393.28     33.23 o 
  -3   0   1     3949.67     3998.20     59.83 o 
  -1   0   1      816.41      884.23     15.40 o 
   1   0   1     5991.39     5868.63     54.03 o 
   3   0   1        8.94        6.52      2.12 o 
   5   0   1      855.55      762.96     66.51 o 
   7   0   1      357.92      319.03     18.27 o 
   9   0   1       37.93       22.82      9.99 o 
  11   0   1       46.76       65.31     15.95 o 
 -12   1   1        2.28        9.27      6.03 o 
 -11   1   1       38.37       38.70      5.75 o 
 -10   1   1      120.06      106.61      7.71 o 
  -9   1   1       74.30       77.83      5.10 o 
  -8   1   1       69.83       68.15      4.53 o 
  -7   1   1       98.01      100.30      5.44 o 
  -6   1   1       20.16       16.06      2.76 o 
  -5   1   1     1646.27     1746.56     20.29 o 
  -4   1   1     1289.51     1373.05     16.26 o 
  -3   1   1      851.46      887.80     10.81 o 
  -2   1   1    21237.13    20754.40    180.15 o 
  -1   1   1     2647.66     2749.69     32.98 o 
   0   1   1     2127.49     2185.87     33.01 o 
   1   1   1     1239.16     1204.13     11.82 o 
   2   1   1       26.76       22.55      4.40 o 
   3   1   1      106.98       95.25      3.54 o 
   4   1   1     1956.70     2077.82     21.59 o 
   5   1   1       15.53       19.55      2.96 o 
   6   1   1       18.58       18.89      2.71 o 
   7   1   1      559.80      558.64     10.87 o 
   8   1   1       23.97       30.96      4.46 o 
   9   1   1       54.25       49.93      4.51 o 
  10   1   1        8.12       17.44      4.37 o 
  11   1   1       13.85       22.70      4.61 o 
  12   1   1        1.61        8.15      4.53 o 
 -12   2   1        0.19       12.81      4.75 o 
 -11   2   1        5.44        6.81      4.40 o 
 -10   2   1       44.75       48.52      6.02 o 
  -9   2   1      121.55      115.20      7.67 o 
  -8   2   1       57.30       56.49      7.28 o 
  -7   2   1      119.35      109.36      5.89 o 
  -6   2   1       59.63       58.74      3.85 o 
  -5   2   1      420.59      417.55      8.25 o 
  -4   2   1      606.64      593.41      9.11 o 
  -3   2   1        5.80        5.83      1.37 o 
  -2   2   1      121.08      112.10      3.37 o 
  -1   2   1      863.88      861.92     12.45 o 
   0   2   1        6.30        4.54      1.67 o 
   1   2   1     1474.61     1532.95     19.07 o 
   2   2   1      218.97      200.80      4.99 o 
   3   2   1       62.81       47.12      2.77 o 
   4   2   1       68.84       75.84      3.77 o 
   5   2   1      463.60      476.77      9.56 o 
   6   2   1      582.78      582.20     11.54 o 
   7   2   1      456.91      415.40     10.42 o 
   8   2   1      151.66      142.67      8.09 o 
   9   2   1        2.74        7.27      5.70 o 
  10   2   1        3.00        9.52      4.55 o 
  11   2   1        0.79        7.63      4.32 o 
  12   2   1        1.22        8.92      6.38 o 
 -11   3   1        0.83       -0.67      4.44 o 
 -10   3   1        0.55        2.88      4.08 o 
  -9   3   1       69.63       45.95      7.33 o 
  -8   3   1       60.91       63.78      7.52 o 
  -7   3   1      225.51      183.11     25.16 o 
  -6   3   1        6.98       13.79      4.91 o 
  -5   3   1       26.74       20.02      2.66 o 
  -4   3   1     1696.80     1764.20     19.81 o 
  -3   3   1      352.68      354.01      9.01 o 
  -2   3   1      798.70      814.57     20.38 o 
  -1   3   1      117.87      120.29      4.54 o 
   0   3   1       86.12       80.00      6.48 o 
   1   3   1      274.05      265.62      5.40 o 
   2   3   1       18.82       14.31      2.65 o 
   3   3   1     1881.57     2102.73     35.60 o 
   4   3   1        6.16       14.10      2.26 o 
   5   3   1       36.00       38.16      3.54 o 
   6   3   1       39.10       36.78      3.26 o 
   7   3   1        9.08        7.60      8.93 o 
   8   3   1        6.43        6.15      7.99 o 
   9   3   1       20.07       18.55      5.20 o 
  10   3   1       46.63       38.36      5.64 o 
  11   3   1        0.08        9.51      4.65 o 
 -11   4   1        0.03        6.97      4.39 o 
 -10   4   1        7.75        7.35     12.92 o 
  -9   4   1       80.15       71.56      8.58 o 
  -8   4   1        1.25        2.19      5.04 o 
  -7   4   1        3.97       -0.22      4.69 o 
  -6   4   1        5.63       12.90     10.13 o 
  -5   4   1      150.14      133.05      8.87 o 
  -4   4   1      281.48      277.23     18.19 o 
  -3   4   1      255.50      226.11     10.54 o 
  -2   4   1       79.21       69.09      5.78 o 
  -1   4   1      665.52      661.70     12.38 o 
   0   4   1       18.32       31.74      4.23 o 
   1   4   1       48.33       75.02      4.07 o 
   2   4   1       76.74       62.08      6.47 o 
   3   4   1      786.43      840.73     14.29 o 
   4   4   1      535.19      556.52     11.17 o 
   5   4   1      231.40      223.42     10.96 o 
   6   4   1      165.41      171.59     10.31 o 
   7   4   1       42.26       44.49      7.22 o 
   8   4   1        0.09        6.99      5.13 o 
   9   4   1        3.39        6.96      4.17 o 
  10   4   1       11.44       18.49      4.82 o 
 -10   5   1        1.52       13.66      6.17 o 
  -9   5   1        8.01       11.03      5.84 o 
  -8   5   1        3.30        8.45      7.04 o 
  -7   5   1        4.63        2.78      5.02 o 
  -6   5   1       21.56       10.48      4.81 o 
  -5   5   1       52.91       40.41      6.18 o 
  -4   5   1       45.25       42.46      6.18 o 
  -3   5   1       11.71       13.99      4.83 o 
  -2   5   1       59.35       60.71      6.11 o 
  -1   5   1       36.25       39.33      3.92 o 
   0   5   1       30.18       30.20      4.87 o 
   1   5   1      101.52      103.57      7.53 o 
   2   5   1      226.29      232.33     10.87 o 
   3   5   1        2.97        9.65      4.50 o 
   4   5   1      140.22      142.60      9.45 o 
   5   5   1       26.94       33.22      8.29 o 
   6   5   1       41.86       30.41      5.93 o 
   7   5   1       69.89       70.54      8.08 o 
   8   5   1       17.66       22.97      8.05 o 
   9   5   1        0.15        7.50      9.61 o 
  -8   6   1        1.97       -0.80      5.48 o 
  -7   6   1       15.19       13.59      5.85 o 
  -6   6   1       44.02       38.14     11.56 o 
  -5   6   1        2.34        1.58      4.95 o 
  -4   6   1       42.01       53.56      7.30 o 
  -3   6   1       22.12       36.94      6.16 o 
  -2   6   1        0.03       16.91      5.43 o 
  -1   6   1      538.29      555.71     13.95 o 
   0   6   1      625.73      567.70     24.48 o 
   1   6   1        3.79        7.61      4.58 o 
   2   6   1      105.57       99.69     11.89 o 
   3   6   1      231.16      214.25     12.41 o 
   4   6   1       82.84       83.82      8.36 o 
   5   6   1       54.31       60.29      7.55 o 
   6   6   1        0.01        3.65      4.84 o 
   7   6   1        4.76        4.93      5.54 o 
   8   6   1        0.44       13.58      5.78 o 
  -6   7   1        7.42       13.70      6.12 o 
  -5   7   1        3.13       11.61      5.85 o 
  -4   7   1       42.78       55.50      8.08 o 
  -3   7   1      117.47      130.17     18.16 o 
  -2   7   1       42.68       48.49      7.42 o 
  -1   7   1       20.97       20.33      6.02 o 
   0   7   1       77.48       61.77      7.83 o 
   1   7   1       17.63       24.72      6.33 o 
   2   7   1      271.62      278.51     18.69 o 
   3   7   1       10.05       18.03      6.47 o 
   4   7   1        0.82        8.24      5.80 o 
   5   7   1        0.04        6.19      6.98 o 
   6   7   1        9.95       14.52      6.07 o 
  -3   8   1        0.14        0.04      6.22 o 
  -2   8   1        6.47        5.64      7.98 o 
  -1   8   1       44.04       52.41      7.76 o 
   0   8   1        6.96       30.48     10.09 o 
   1   8   1       39.02       43.14      9.69 o 
   2   8   1       24.51       14.53      8.97 o 
   3   8   1        2.30      -17.10     14.38 o 
 -12   0   2        0.52       18.02     10.39 o 
 -10   0   2      194.79      156.41     10.03 o 
  -8   0   2      302.66      274.67     11.45 o 
  -6   0   2      277.01      280.45      9.64 o 
  -4   0   2     2260.08     2128.79     40.57 o 
  -2   0   2     9931.58     9431.96    120.67 o 
   2   0   2    14265.30    14155.84    178.59 o 
   4   0   2     2206.00     2115.26     26.92 o 
   6   0   2      652.53      600.39     14.70 o 
   8   0   2       71.54       64.61      6.64 o 
  10   0   2        1.92        2.24      3.57 o 
  12   0   2       29.93       33.52     10.22 o 
 -12   1   2       16.47       24.98      7.60 o 
 -11   1   2       25.96       32.22      5.20 o 
 -10   1   2       70.65       73.00     10.44 o 
  -9   1   2       16.34       19.81      3.24 o 
  -8   1   2      578.52      560.14     12.99 o 
  -7   1   2       44.20       62.66      5.25 o 
  -6   1   2       39.54       29.44      3.13 o 
  -5   1   2      606.36      576.50     10.14 o 
  -4   1   2      125.77      144.87      6.03 o 
  -3   1   2     5850.14     6366.48     77.99 o 
  -2   1   2     2415.53     2677.19     29.98 o 
  -1   1   2     1497.87     1495.11     19.85 o 
   0   1   2      228.65      164.16      4.54 o 
   1   1   2      214.28      169.10      4.51 o 
   2   1   2      340.41      295.48      5.42 o 
   3   1   2        0.19        2.75      1.85 o 
   4   1   2       19.76       23.76      2.42 o 
   5   1   2     1329.96     1449.30     16.13 o 
   6   1   2      953.77      930.89     13.38 o 
   7   1   2      161.22      154.54      6.27 o 
   8   1   2       74.26       77.38      6.62 o 
   9   1   2      204.58      175.82      7.38 o 
  10   1   2        2.05       -0.27      3.86 o 
  11   1   2       47.59       50.86      7.92 o 
  12   1   2       12.61       13.20      7.19 o 
 -12   2   2        0.39        6.72      4.61 o 
 -11   2   2        6.09        6.42      4.53 o 
 -10   2   2       11.08       15.76      4.52 o 
  -9   2   2      259.13      253.54     16.69 o 
  -8   2   2      159.20      155.95     15.65 o 
  -7   2   2        7.52       21.47      6.82 o 
  -6   2   2        7.18       14.50      3.90 o 
  -5   2   2      121.84      134.00      4.39 o 
  -4   2   2      766.86      881.66     17.99 o 
  -3   2   2       10.91       12.34      3.06 o 
  -2   2   2     1082.04     1000.39     20.65 o 
  -1   2   2        3.04       18.15      5.57 o 
   0   2   2     8302.30     8512.68     63.81 o 
   1   2   2     5427.59     5508.83     79.29 o 
   2   2   2     6177.47     6250.88     49.31 o 
   3   2   2     1422.47     1499.46     17.03 o 
   4   2   2     3246.38     3409.51     32.04 o 
   5   2   2      510.50      500.96     10.07 o 
   6   2   2      105.17      113.55      5.52 o 
   7   2   2       45.60       48.67      3.93 o 
   8   2   2       45.28       42.14      4.41 o 
   9   2   2      289.28      246.33     10.71 o 
  10   2   2       19.30       19.69      4.94 o 
  11   2   2        4.67        4.69      4.41 o 
 -11   3   2        4.45       14.88      6.97 o 
 -10   3   2       43.75       46.61      7.98 o 
  -9   3   2        0.43        5.20      5.17 o 
  -8   3   2        9.69       10.67      5.38 o 
  -7   3   2        0.02        0.95      4.63 o 
  -6   3   2      748.76      750.64     20.00 o 
  -5   3   2      236.91      228.69     10.63 o 
  -4   3   2       24.79       26.90      4.62 o 
  -3   3   2     2663.95     2964.41     59.56 o 
  -2   3   2      443.33      458.84     12.03 o 
  -1   3   2      592.68      592.50     11.07 o 
   0   3   2      157.63      148.22      6.67 o 
   1   3   2      268.40      235.46     17.30 o 
   2   3   2     1822.16     2042.21     22.49 o 
   3   3   2      780.74      862.17     13.18 o 
   4   3   2      297.95      326.99      7.95 o 
   5   3   2      153.88      169.71      6.03 o 
   6   3   2        9.87       12.01      2.93 o 
   7   3   2        9.40        6.64      5.01 o 
   8   3   2        2.52        1.40      3.86 o 
   9   3   2       37.87       37.61      5.61 o 
  10   3   2       13.80       14.72      4.81 o 
  11   3   2        2.36        6.68      4.48 o 
 -11   4   2        0.01       11.22      6.11 o 
 -10   4   2        2.54       12.06      8.73 o 
  -9   4   2       14.02       15.30      6.10 o 
  -8   4   2       52.06       50.15      7.33 o 
  -7   4   2        9.23        7.60      9.98 o 
  -6   4   2      295.86      295.43     13.36 o 
  -5   4   2       48.19       42.46      5.86 o 
  -4   4   2      797.06      840.28     20.97 o 
  -3   4   2       78.63       73.08      6.65 o 
  -2   4   2     1199.70     1312.95     32.91 o 
  -1   4   2       18.73       19.33      2.83 o 
   0   4   2      387.32      324.91     11.20 o 
   1   4   2      573.21      610.26     15.48 o 
   2   4   2      162.37      150.14      5.82 o 
   3   4   2        0.06        3.58      2.26 o 
   4   4   2      121.85      111.37      5.17 o 
   5   4   2       13.85       19.97      3.17 o 
   6   4   2       18.35       27.22      5.40 o 
   7   4   2        0.01        3.99      4.57 o 
   8   4   2        7.27        6.80      5.14 o 
   9   4   2       69.47       68.10      6.69 o 
  10   4   2       29.56       30.24      5.45 o 
 -10   5   2       40.33       50.05      7.91 o 
  -9   5   2       15.74       19.87      6.14 o 
  -8   5   2       29.04       36.41      7.22 o 
  -7   5   2       75.37       70.09      9.10 o 
  -6   5   2       32.58       36.04      9.72 o 
  -5   5   2       15.67       16.32      6.13 o 
  -4   5   2      471.96      435.40     37.68 o 
  -3   5   2       37.62       47.11      6.49 o 
  -2   5   2       45.95       43.17      5.56 o 
  -1   5   2      224.97      226.54      8.10 o 
   0   5   2       52.26       74.79      6.69 o 
   1   5   2      296.17      280.48     11.85 o 
   2   5   2        4.24       13.52      5.83 o 
   3   5   2      105.32       82.73     14.68 o 
   4   5   2      250.29      261.15     12.39 o 
   5   5   2        7.88       12.02      4.28 o 
   6   5   2      118.41      112.80      9.24 o 
   7   5   2       33.00       36.12      6.37 o 
   8   5   2        0.19       10.66      5.39 o 
   9   5   2        4.20       13.26      4.58 o 
  -8   6   2        1.32        7.59      6.50 o 
  -7   6   2       25.28       32.79      6.91 o 
  -6   6   2        3.24        3.99      5.57 o 
  -5   6   2       64.32       68.44      7.97 o 
  -4   6   2        8.14       12.35      5.22 o 
  -3   6   2       49.35       53.30      7.16 o 
  -2   6   2      449.90      411.18     23.16 o 
  -1   6   2      117.52      130.40      7.85 o 
   0   6   2       74.94       73.70      7.70 o 
   1   6   2       65.02       61.28     13.11 o 
   2   6   2       71.21       77.07      7.67 o 
   3   6   2       31.86       29.28     12.59 o 
   4   6   2      204.32      193.46     11.91 o 
   5   6   2        4.71        0.30      5.34 o 
   6   6   2       47.12       40.71      6.95 o 
   7   6   2       15.02       11.00      5.80 o 
   8   6   2        2.07       14.01      5.98 o 
  -6   7   2       27.56       28.78      7.37 o 
  -5   7   2        0.07        1.70      5.61 o 
  -4   7   2       69.24       77.47      9.22 o 
  -3   7   2        4.34       24.89      6.53 o 
  -2   7   2      195.42      182.62     12.09 o 
  -1   7   2        8.78        4.15      5.11 o 
   0   7   2       24.72       26.78      4.91 o 
   1   7   2      218.35      200.62     15.18 o 
   2   7   2      104.91       93.85     14.61 o 
   3   7   2       63.62       75.33      9.20 o 
   4   7   2        4.79       17.82      6.09 o 
   5   7   2       26.74       47.67     13.64 o 
   6   7   2        1.13        5.05      5.33 o 
  -3   8   2        8.95       11.12      6.91 o 
  -2   8   2       81.08       87.52      9.21 o 
  -1   8   2        0.88        6.16      5.92 o 
   0   8   2       25.57       38.53      7.83 o 
   1   8   2        5.72        6.06     13.20 o 
   2   8   2      112.52      114.74     15.51 o 
   3   8   2       33.38       40.40      8.13 o 
 -11   0   3        0.02        6.23      9.13 o 
  -9   0   3        6.88       12.03      4.73 o 
  -7   0   3      115.62       96.62      6.48 o 
  -5   0   3      945.76      913.64     26.25 o 
  -3   0   3     1661.75     1566.47     30.30 o 
  -1   0   3     4496.08     4433.21     90.73 o 
   1   0   3      722.05      767.49      9.95 o 
   3   0   3        2.29        1.20      2.16 o 
   5   0   3      227.72      198.48      8.47 o 
   7   0   3      933.30      840.51     19.33 o 
   9   0   3       40.24       29.56      5.57 o 
  11   0   3        0.00       10.51      4.45 o 
 -12   1   3       23.72       27.00     12.65 o 
 -11   1   3        9.64       12.22      4.29 o 
 -10   1   3       67.44       59.00      6.33 o 
  -9   1   3       12.05       21.00      4.53 o 
  -8   1   3        0.69        4.00      3.81 o 
  -7   1   3       12.34       14.91      4.47 o 
  -6   1   3      412.11      385.24      9.00 o 
  -5   1   3      837.88      846.11     12.58 o 
  -4   1   3       24.73       28.64      4.87 o 
  -3   1   3     2783.89     2954.93     26.33 o 
  -2   1   3     9852.22     9946.43     91.08 o 
  -1   1   3     4162.16     4495.47     45.69 o 
   0   1   3     4582.95     4846.87     32.06 o 
   1   1   3    10221.16    10723.75     66.91 o 
   2   1   3      432.92      471.24      7.49 o 
   3   1   3     1496.13     1530.44     17.30 o 
   4   1   3       17.25       17.17      2.19 o 
   5   1   3      118.25      111.99      5.98 o 
   6   1   3       44.91       39.23      3.55 o 
   7   1   3       65.74       61.40      4.40 o 
   8   1   3       11.49       16.07      3.63 o 
   9   1   3       16.56       18.57      3.84 o 
  10   1   3        8.12       14.53      4.54 o 
  11   1   3      107.05      117.50      9.17 o 
  12   1   3        1.37       14.83      4.73 o 
 -12   2   3        0.74        9.22      4.63 o 
 -11   2   3        3.32        3.77      4.35 o 
 -10   2   3        4.83       13.26      4.18 o 
  -9   2   3       76.25       61.10      8.13 o 
  -8   2   3       13.97       24.36      6.42 o 
  -7   2   3       11.32       13.64      5.58 o 
  -6   2   3       39.36       49.99      4.56 o 
  -5   2   3     1231.49     1311.94     24.28 o 
  -4   2   3     1052.51     1006.02     19.42 o 
  -3   2   3     1074.27     1051.64     18.80 o 
  -2   2   3     1274.88     1422.21     21.55 o 
  -1   2   3     1294.07     1310.60     12.95 o 
   0   2   3     8580.28     8925.62     84.49 o 
   1   2   3     2815.51     2869.83     89.41 o 
   2   2   3       21.96       17.26      2.07 o 
   3   2   3     2025.12     2153.93     22.18 o 
   4   2   3      121.11      119.86      4.83 o 
   5   2   3       31.09       31.05      2.95 o 
   6   2   3       14.40       13.01      2.75 o 
   7   2   3      256.74      235.55      7.35 o 
   8   2   3      100.42      111.76      5.83 o 
   9   2   3      520.85      470.22     14.73 o 
  10   2   3        5.58        4.36      4.23 o 
  11   2   3        1.75       17.93      5.71 o 
 -11   3   3       64.71       66.84      6.96 o 
 -10   3   3       25.81       39.79     11.44 o 
  -9   3   3       79.03       78.33      8.83 o 
  -8   3   3      211.84      186.79     11.63 o 
  -7   3   3      125.09      116.78      9.53 o 
  -6   3   3       38.95       50.64      6.33 o 
  -5   3   3       77.28       64.31      6.40 o 
  -4   3   3      325.68      314.06     11.67 o 
  -3   3   3     2106.86     2156.20     50.20 o 
  -2   3   3      194.65      196.92     19.27 o 
  -1   3   3        2.15        3.65      1.85 o 
   0   3   3      345.73      356.74     10.02 o 
   2   3   3     1023.63     1103.66     16.72 o 
   3   3   3        8.26        3.60      3.17 o 
   4   3   3       63.58       66.36      3.97 o 
   5   3   3       28.70       30.63      3.15 o 
   6   3   3      232.41      208.18      7.21 o 
   7   3   3       97.08       81.65      6.36 o 
   8   3   3       53.12       40.31      5.33 o 
   9   3   3        7.14       15.02      4.66 o 
  10   3   3       18.58       14.17      5.45 o 
  11   3   3        8.05       12.86      4.94 o 
 -11   4   3        6.15        4.03      6.21 o 
 -10   4   3        0.31        7.59      6.19 o 
  -9   4   3       16.17       17.49      9.43 o 
  -8   4   3       19.47       38.64      7.28 o 
  -7   4   3      101.84       95.97      8.62 o 
  -6   4   3       92.58      103.60      8.56 o 
  -5   4   3        2.84        1.88      3.89 o 
  -4   4   3        2.84        2.76      4.10 o 
  -3   4   3       89.11       87.71      7.16 o 
  -2   4   3        1.52        7.66      4.11 o 
  -1   4   3       42.23       39.26      3.48 o 
   0   4   3      435.22      476.64     13.62 o 
   1   4   3      297.69      275.50     10.25 o 
   2   4   3      257.19      280.49      7.87 o 
   3   4   3       24.38       21.20      3.64 o 
   4   4   3       50.10       52.42      4.54 o 
   5   4   3      138.70      145.13      6.11 o 
   6   4   3       62.27       66.53      7.09 o 
   7   4   3      167.02      183.43     10.99 o 
   8   4   3        1.33        3.85      3.93 o 
   9   4   3        2.38        6.77      4.26 o 
  10   4   3        0.09        2.81      4.23 o 
 -10   5   3        2.96        8.07      6.06 o 
  -9   5   3       42.33       38.50      7.37 o 
  -8   5   3       86.11       86.35      9.17 o 
  -7   5   3       37.80       41.75      6.94 o 
  -6   5   3        7.52        4.63      8.89 o 
  -5   5   3        2.58        2.06      4.32 o 
  -4   5   3        2.18        7.32      4.76 o 
  -3   5   3      243.80      250.36     12.28 o 
  -2   5   3       16.41       13.04      4.43 o 
  -1   5   3        0.02        5.61      4.17 o 
   0   5   3       88.98       75.86      4.57 o 
   1   5   3        1.35       -0.25      3.91 o 
   2   5   3       77.65       65.52      6.37 o 
   3   5   3        9.56        9.20      2.91 o 
   4   5   3      282.85      291.09      9.05 o 
   5   5   3        5.05       12.12      5.73 o 
   6   5   3       80.72       74.72      8.03 o 
   7   5   3       71.61       67.27      7.79 o 
   8   5   3       13.52       13.66      4.47 o 
   9   5   3       25.29       38.66      9.43 o 
  -8   6   3        9.67       19.06      6.25 o 
  -7   6   3       13.74        7.79      8.57 o 
  -6   6   3       41.36       43.77      7.15 o 
  -5   6   3       25.32       26.18      6.16 o 
  -4   6   3       90.37       82.48      8.62 o 
  -3   6   3       38.13       51.76      7.42 o 
  -2   6   3       62.10       73.14      8.94 o 
  -1   6   3      147.92      153.37      7.83 o 
   0   6   3      608.68      593.86     19.01 o 
   1   6   3        6.28       11.19      5.32 o 
   2   6   3      152.06      161.88     10.19 o 
   3   6   3       35.15       38.13      6.46 o 
   4   6   3        0.21        5.74      5.24 o 
   5   6   3       98.57       76.62     13.35 o 
   6   6   3        5.72       12.80      5.52 o 
   7   6   3       58.74       64.61      8.11 o 
   8   6   3       34.78       38.90      7.45 o 
  -6   7   3        0.03        6.97      6.07 o 
  -5   7   3        1.35       13.87      6.11 o 
  -4   7   3       26.85       33.52      7.53 o 
  -3   7   3      267.17      276.96     15.52 o 
  -2   7   3       18.17       23.05      6.71 o 
  -1   7   3        2.17       -2.32      4.88 o 
   0   7   3       22.82       21.45      4.86 o 
   1   7   3       43.52       56.52      7.45 o 
   2   7   3      252.66      265.60     13.86 o 
   3   7   3      162.05      162.50     12.03 o 
   4   7   3       14.04       19.64      6.38 o 
   5   7   3        2.40        7.74      6.83 o 
   6   7   3       19.46       31.74      7.57 o 
  -3   8   3        6.11        1.08     11.88 o 
  -2   8   3       39.13       41.27      7.17 o 
  -1   8   3      101.90      100.92     23.70 o 
   0   8   3        0.53       14.52      5.60 o 
   1   8   3       12.51        9.27     10.39 o 
   2   8   3        4.98       25.43      9.45 o 
   3   8   3       67.77       92.62     11.93 o 
 -12   0   4        0.00       13.42     10.16 o 
 -10   0   4        0.78       11.68      4.68 o 
  -8   0   4      126.04      110.34      7.47 o 
  -6   0   4      381.98      428.12     19.50 o 
  -4   0   4      191.02      173.24     10.30 o 
  -2   0   4    14087.77    14389.00    336.19 o 
   0   0   4    18981.68    18576.80    217.44 o 
   2   0   4     3572.87     3765.99     46.42 o 
   4   0   4     2533.96     2525.56     35.74 o 
   6   0   4      681.96      601.56     15.13 o 
   8   0   4      139.86      133.53      8.77 o 
  10   0   4        6.13        7.33      4.52 o 
  12   0   4       52.53       52.27     11.52 o 
 -12   1   4       11.16       12.77      7.26 o 
 -11   1   4        4.06        6.13      3.71 o 
 -10   1   4       23.56       25.85      5.05 o 
  -9   1   4       38.89       36.72      7.39 o 
  -8   1   4       80.77       91.55      5.59 o 
  -7   1   4        2.96        3.10      3.03 o 
  -6   1   4      537.58      519.25     13.35 o 
  -5   1   4       10.65       12.34      2.80 o 
  -4   1   4     7808.95     8185.75     85.18 o 
  -3   1   4      724.68      716.73     14.01 o 
  -2   1   4     9599.79     9762.44     72.37 o 
  -1   1   4     7196.84     7417.78     54.79 o 
   0   1   4      407.51      428.47      5.14 o 
   1   1   4      381.21      445.52      5.58 o 
   2   1   4      200.07      194.06      4.06 o 
   3   1   4      369.25      326.99      7.09 o 
   4   1   4        5.41        7.99      2.20 o 
   5   1   4       32.73       29.28      3.55 o 
   6   1   4        0.18        3.19      2.86 o 
   7   1   4        0.58        2.44      2.81 o 
   8   1   4       14.55       22.09      3.79 o 
   9   1   4       50.09       56.05      5.73 o 
  10   1   4      136.44      145.50      7.17 o 
  11   1   4       44.07       64.98      6.45 o 
 -12   2   4        8.40        8.23      4.71 o 
 -11   2   4        0.20        4.65      4.27 o 
 -10   2   4        0.06       -2.74      5.63 o 
  -9   2   4      265.18      237.66     13.36 o 
  -8   2   4      334.05      298.63     13.94 o 
  -7   2   4        6.41       12.60      5.03 o 
  -6   2   4      207.21      218.55     10.43 o 
  -5   2   4        0.09        9.36      4.10 o 
  -4   2   4     1652.54     1584.12     28.43 o 
  -3   2   4     3000.24     3044.83     37.75 o 
  -2   2   4      415.02      396.62     10.53 o 
  -1   2   4     2598.14     2733.73     25.56 o 
   0   2   4    19145.52    20123.51    253.36 o 
   1   2   4       96.58       95.35      3.54 o 
   2   2   4     1316.62     1355.12     19.60 o 
   3   2   4      482.31      484.19      8.92 o 
   4   2   4     1016.52     1060.58     13.27 o 
   5   2   4       62.08       78.12      4.04 o 
   6   2   4      167.63      161.13      5.86 o 
   7   2   4        6.83       12.81      3.19 o 
   8   2   4       50.69       55.08      4.64 o 
   9   2   4       71.35       91.65      7.28 o 
  10   2   4        6.71       18.59      4.67 o 
  11   2   4        2.04       16.70      4.56 o 
 -11   3   4        7.13       11.57      6.44 o 
 -10   3   4        0.01       -0.12      5.69 o 
  -9   3   4        0.00        2.06      5.38 o 
  -8   3   4      102.27      103.00      9.39 o 
  -7   3   4      266.69      231.56     18.17 o 
  -6   3   4      535.11      522.01     16.68 o 
  -5   3   4      877.24      873.43     20.83 o 
  -4   3   4      884.61      864.61     19.83 o 
  -3   3   4      451.37      459.87     13.50 o 
  -2   3   4     2746.72     2841.54     36.50 o 
  -1   3   4       55.43       52.03      3.02 o 
   0   3   4      862.80      926.01     22.12 o 
   1   3   4       65.36       51.79      3.28 o 
   2   3   4      511.36      505.84      9.92 o 
   3   3   4      557.25      537.68     11.70 o 
   4   3   4      194.82      198.62      6.42 o 
   5   3   4      218.43      214.10      7.04 o 
   6   3   4       73.20       84.10      4.57 o 
   7   3   4        6.71        7.14      2.56 o 
   8   3   4        6.16       17.49      5.17 o 
   9   3   4       97.47       91.96      7.27 o 
  10   3   4        1.46        5.56      4.40 o 
  11   3   4        0.01        5.28      4.68 o 
 -11   4   4        0.11        2.40      5.99 o 
 -10   4   4        3.37       13.65      6.46 o 
  -9   4   4       29.18       27.34      7.03 o 
  -8   4   4        8.47       16.66      5.94 o 
  -7   4   4        4.59       11.85      8.43 o 
  -6   4   4        8.65        9.28      5.03 o 
  -5   4   4       56.28       57.70      6.66 o 
  -4   4   4      102.28      100.37      7.82 o 
  -3   4   4       82.64       76.82      6.84 o 
  -2   4   4     1106.00     1171.76     23.01 o 
  -1   4   4       28.72       21.93      3.00 o 
   0   4   4       23.60       19.19      6.37 o 
   1   4   4        0.02        4.33      2.39 o 
   2   4   4      647.12      648.34     15.44 o 
   3   4   4      259.58      289.11      8.31 o 
   4   4   4        2.49        3.67      3.42 o 
   5   4   4        7.59       11.20      3.46 o 
   6   4   4       31.18       34.42      5.75 o 
   7   4   4      178.49      164.11     10.53 o 
   8   4   4       63.26       67.04      6.38 o 
   9   4   4        5.38        4.81      5.59 o 
  10   4   4       17.69       22.01      6.40 o 
 -10   5   4       16.35       20.94      6.61 o 
  -9   5   4        9.18        8.10      6.01 o 
  -8   5   4       65.85       76.05      8.73 o 
  -7   5   4        2.09        4.01      5.40 o 
  -6   5   4       10.15        6.64      4.88 o 
  -5   5   4       37.25       34.24      6.28 o 
  -4   5   4      110.93      100.35      8.86 o 
  -3   5   4      262.09      253.79     12.56 o 
  -2   5   4        6.02       13.14      5.22 o 
  -1   5   4       72.33       60.96      4.98 o 
   0   5   4      292.35      285.44      8.06 o 
   1   5   4      434.75      403.75     17.58 o 
   2   5   4       51.63       48.55      4.27 o 
   3   5   4        0.13        3.98      2.85 o 
   4   5   4       11.56       17.25      3.19 o 
   5   5   4      419.05      390.75     15.20 o 
   6   5   4        1.34       15.26      9.47 o 
   7   5   4        0.00        6.66      4.19 o 
   8   5   4        1.06        6.61      4.32 o 
   9   5   4        3.35       -0.61      5.43 o 
  -8   6   4        0.36       -1.35      8.23 o 
  -7   6   4       19.34       28.91      6.84 o 
  -6   6   4        0.82       -3.64      4.70 o 
  -5   6   4        5.23       10.37      5.52 o 
  -4   6   4       14.28       20.07      5.93 o 
  -3   6   4       11.68        5.40     10.35 o 
  -2   6   4      164.09      167.49     14.24 o 
  -1   6   4      426.59      418.78     12.55 o 
   0   6   4      115.85      118.94      9.02 o 
   1   6   4       68.16       77.70      7.46 o 
   2   6   4       38.48       43.88     11.15 o 
   3   6   4      103.53      116.13     20.05 o 
   4   6   4      324.19      273.29     16.54 o 
   5   6   4        1.87        4.57      4.74 o 
   6   6   4        2.00        7.83      5.37 o 
   7   6   4        5.47       12.48      8.80 o 
   8   6   4       25.52       31.27      7.48 o 
  -6   7   4       61.71       60.31      8.85 o 
  -5   7   4       26.96       41.11      7.58 o 
  -4   7   4       46.81       59.10     15.63 o 
  -3   7   4       98.40      109.75     10.33 o 
  -2   7   4      165.30      161.04     11.38 o 
  -1   7   4        2.89        6.03      3.75 o 
   0   7   4      210.32      201.49      9.53 o 
   1   7   4       52.66       58.17      7.59 o 
   2   7   4       20.37       22.03      5.85 o 
   3   7   4      217.97      232.13     18.93 o 
   4   7   4        4.95       23.34      6.06 o 
   5   7   4        8.77        6.64      5.72 o 
   6   7   4       14.45        8.99      8.82 o 
  -3   8   4        9.25        8.45     14.78 o 
  -2   8   4       12.62       11.47      5.92 o 
  -1   8   4        1.82       13.40      5.84 o 
   0   8   4       50.44       60.66      9.66 o 
   1   8   4        5.12       16.82      6.47 o 
   2   8   4       86.30      102.05     11.21 o 
 -11   0   5       73.80       61.26     13.19 o 
  -9   0   5      137.89      138.99     12.51 o 
  -7   0   5      140.48      142.68     13.46 o 
  -5   0   5      809.30      787.55     24.70 o 
  -3   0   5     2721.39     2963.01     48.84 o 
  -1   0   5     7462.31     7678.12     95.43 o 
   1   0   5     2678.22     2837.22     38.68 o 
   3   0   5    13642.39    14412.43    127.05 o 
   5   0   5      650.06      770.91     16.22 o 
   7   0   5       23.68       33.39      5.21 o 
   9   0   5        0.01        1.92      4.54 o 
  11   0   5       41.51       76.39     15.29 o 
 -12   1   5        0.00        7.77      6.85 o 
 -11   1   5        7.50       12.08      6.21 o 
 -10   1   5       37.07       36.16      8.43 o 
  -9   1   5        0.46        7.11      6.22 o 
  -8   1   5      552.45      524.60     12.24 o 
  -7   1   5       32.38       26.52      4.09 o 
  -6   1   5      305.44      312.65      7.84 o 
  -5   1   5      346.47      323.56     11.24 o 
  -4   1   5     1156.98     1123.16     19.93 o 
  -3   1   5      362.46      345.57      9.53 o 
  -2   1   5     4220.95     4275.35     30.09 o 
  -1   1   5     2344.54     2543.64     31.64 o 
   0   1   5    17839.38    18580.77    129.99 o 
   1   1   5    18016.31    18609.74    183.96 o 
   2   1   5      186.57      185.44      4.00 o 
   3   1   5     1078.26     1126.11     12.30 o 
   4   1   5     3159.82     3422.84     28.08 o 
   5   1   5       49.59       42.04      3.23 o 
   6   1   5      148.83      133.02      6.45 o 
   7   1   5        9.20        8.31      3.03 o 
   8   1   5       24.87       19.74      5.05 o 
   9   1   5      209.13      190.11      8.42 o 
  10   1   5       39.79       53.53      5.07 o 
  11   1   5        0.09       11.60      4.77 o 
 -12   2   5        0.16        3.84      4.46 o 
 -11   2   5       13.88        5.94      6.63 o 
 -10   2   5       18.16       20.57      6.84 o 
  -9   2   5        9.85       15.02      6.46 o 
  -8   2   5       13.00        9.22      5.58 o 
  -7   2   5        5.42        6.43      4.87 o 
  -6   2   5      192.35      189.22      9.89 o 
  -5   2   5     1818.39     1827.90     35.32 o 
  -4   2   5      540.83      473.04     13.13 o 
  -3   2   5      577.61      561.15     13.35 o 
  -2   2   5     1275.29     1284.31     22.50 o 
  -1   2   5     5221.32     5846.03     39.83 o 
   0   2   5      676.89      708.04      8.74 o 
   1   2   5     1130.66     1228.91     12.45 o 
   2   2   5      241.64      260.98      6.07 o 
   3   2   5      159.76      161.26      5.51 o 
   4   2   5       36.98       35.96      2.84 o 
   5   2   5     1091.43     1141.05     17.41 o 
   6   2   5       28.66       28.65      3.34 o 
   7   2   5      543.56      546.55     11.45 o 
   8   2   5       17.11       19.98      3.79 o 
   9   2   5       48.64       52.09      6.89 o 
  10   2   5        2.19        4.73      4.11 o 
  11   2   5       48.91       74.82      7.14 o 
 -11   3   5        0.93       11.05      6.15 o 
 -10   3   5       12.61       21.18      6.41 o 
  -9   3   5       33.81       32.45      8.35 o 
  -8   3   5       30.13       35.32      6.89 o 
  -7   3   5      105.37       81.80      9.91 o 
  -6   3   5        0.12        6.58      9.14 o 
  -5   3   5     1375.43     1434.45     27.88 o 
  -4   3   5      139.46      146.83      8.33 o 
  -3   3   5      606.05      604.65     15.68 o 
  -2   3   5        0.16        5.22      7.27 o 
  -1   3   5     4341.93     4578.83     70.85 o 
   0   3   5        7.68       13.56      2.67 o 
   1   3   5     1281.20     1294.99     16.72 o 
   2   3   5      150.66      155.94      7.11 o 
   3   3   5        3.71        1.27      2.31 o 
   4   3   5      264.06      276.87      7.02 o 
   5   3   5       26.84       29.15      3.02 o 
   6   3   5       22.85       22.56      3.26 o 
   7   3   5       44.26       46.27      3.95 o 
   8   3   5       35.23       38.18      5.21 o 
   9   3   5        1.76        4.48      6.90 o 
  10   3   5       13.06       13.21      4.57 o 
  11   3   5        0.18        9.67      5.67 o 
 -11   4   5        0.02        6.09      6.29 o 
 -10   4   5        0.05        6.16      6.05 o 
  -9   4   5      107.58      114.76     10.43 o 
  -8   4   5        0.28        0.46      5.45 o 
  -7   4   5        3.68        5.91      5.23 o 
  -6   4   5       85.10       71.38      7.60 o 
  -5   4   5        3.13        9.15      4.69 o 
  -4   4   5      110.94      107.53      7.99 o 
  -3   4   5       56.75       72.12      6.62 o 
  -2   4   5        1.63        6.37      3.56 o 
  -1   4   5      865.80      872.44     15.25 o 
   0   4   5      638.11      617.18     10.54 o 
   1   4   5      266.99      263.56     14.71 o 
   2   4   5        3.94        7.19      2.78 o 
   3   4   5       70.07       57.59      4.29 o 
   4   4   5        9.37       11.03      2.67 o 
   5   4   5       65.89       54.25      4.24 o 
   6   4   5        8.79        8.72      3.91 o 
   7   4   5        5.65       13.00      5.56 o 
   8   4   5       21.50       24.70      4.84 o 
   9   4   5        1.20        1.41      7.13 o 
  10   4   5        0.70       10.11      8.89 o 
 -10   5   5        0.26        9.29      7.34 o 
  -9   5   5        6.71       13.43      5.86 o 
  -8   5   5        5.21        1.32      5.36 o 
  -7   5   5      192.29      182.43     13.35 o 
  -6   5   5       55.39       49.91      7.36 o 
  -5   5   5       66.56       68.75      7.84 o 
  -4   5   5       10.39       11.69      5.09 o 
  -3   5   5        5.94        6.48      4.87 o 
  -2   5   5        1.28        8.22      4.88 o 
  -1   5   5      777.01      723.35     20.89 o 
   0   5   5        2.44       10.52      2.68 o 
   1   5   5      317.68      343.77     12.57 o 
   2   5   5      105.49       91.01      6.62 o 
   3   5   5      159.10      141.00      6.68 o 
   4   5   5       11.72       17.36      3.42 o 
   5   5   5        6.44       15.74      4.91 o 
   6   5   5      190.56      183.81      9.25 o 
   7   5   5       38.84       37.23      5.48 o 
   8   5   5        3.81        7.18      5.53 o 
   9   5   5       29.61       28.64     12.54 o 
  -8   6   5        2.72       -7.80      5.20 o 
  -7   6   5        5.89       19.05      6.24 o 
  -6   6   5       44.40       56.37      8.12 o 
  -5   6   5        4.33        5.01      5.14 o 
  -4   6   5      128.03      114.40      9.99 o 
  -3   6   5       39.04       35.02      6.46 o 
  -2   6   5      424.82      375.64     15.61 o 
  -1   6   5       64.26       70.79      6.10 o 
   0   6   5       39.05       30.94      6.00 o 
   1   6   5      192.78      200.01     10.96 o 
   2   6   5        1.20        9.55      8.91 o 
   3   6   5       36.78       37.82      6.25 o 
   4   6   5        6.94       14.28      5.04 o 
   5   6   5       78.11       73.49      7.88 o 
   6   6   5        3.74       -0.29      6.82 o 
   7   6   5        9.23        8.25      6.17 o 
   8   6   5        9.65       11.08      6.32 o 
  -6   7   5        0.05        1.47      6.32 o 
  -5   7   5       51.39       79.49      9.49 o 
  -4   7   5       87.90       91.34      9.74 o 
  -3   7   5       19.99       33.86      7.15 o 
  -2   7   5      174.18      180.38     13.19 o 
  -1   7   5      196.50      204.09      9.61 o 
   0   7   5        5.49       10.33      3.70 o 
   1   7   5      133.69      143.51     23.53 o 
   2   7   5        0.04        9.34      8.03 o 
   3   7   5       44.35       70.12      8.39 o 
   4   7   5       72.79       89.73      9.62 o 
   5   7   5        3.20       12.44      9.01 o 
   6   7   5        0.49        8.23      6.17 o 
  -3   8   5       38.89       36.22      8.31 o 
  -2   8   5        2.17       10.61      5.87 o 
  -1   8   5        3.29        6.26      5.97 o 
   0   8   5        8.69       31.01      6.41 o 
   1   8   5        0.32        0.95     12.14 o 
   2   8   5       38.72       45.95      8.52 o 
 -12   0   6        0.04       -6.42      9.57 o 
 -10   0   6      331.51      263.58     21.28 o 
  -8   0   6      307.78      324.09     20.56 o 
  -6   0   6      698.88      749.26     26.44 o 
  -4   0   6     4502.04     4508.19     71.39 o 
  -2   0   6     3857.85     3857.42     38.51 o 
   0   0   6      594.44      700.71     10.04 o 
   2   0   6     5934.79     6363.43     60.05 o 
   4   0   6     1579.94     1616.91     23.69 o 
   6   0   6       94.31       91.32      6.67 o 
   8   0   6       69.27       66.38      7.08 o 
  10   0   6        6.69       17.37      6.32 o 
 -12   1   6       25.81       23.72      7.86 o 
 -11   1   6        2.00        3.56      3.70 o 
 -10   1   6       14.10       16.96      7.17 o 
  -9   1   6       80.82       77.54      9.16 o 
  -8   1   6        0.60       11.23      2.97 o 
  -7   1   6      109.46       98.73      4.99 o 
  -6   1   6      502.17      495.02     15.15 o 
  -5   1   6      278.04      304.39     11.01 o 
  -4   1   6      333.39      338.50     10.56 o 
  -3   1   6     3719.93     3721.00     27.67 o 
  -2   1   6     8969.52     9491.61     69.57 o 
  -1   1   6     6230.36     6907.96     40.12 o 
   0   1   6      787.66      806.43      8.03 o 
   1   1   6        7.38        7.42      1.76 o 
   2   1   6     1306.87     1335.93     12.70 o 
   3   1   6     1635.08     1769.15     16.65 o 
   4   1   6      436.89      452.19      8.09 o 
   5   1   6      175.38      174.58      5.66 o 
   6   1   6       49.90       59.58      4.13 o 
   7   1   6      178.72      172.13      6.64 o 
   8   1   6        3.79        4.09      2.99 o 
   9   1   6      145.07      156.29      8.79 o 
  10   1   6       14.55       24.79      4.38 o 
  11   1   6       12.79       14.02      4.94 o 
 -12   2   6        3.94       12.76      5.95 o 
 -11   2   6        1.86        3.66      6.26 o 
 -10   2   6      121.58      120.23     10.69 o 
  -9   2   6        3.86       11.85     13.00 o 
  -8   2   6       79.52       65.62      7.98 o 
  -7   2   6      373.42      344.74     14.17 o 
  -6   2   6       25.35       35.22      5.71 o 
  -5   2   6      837.37      798.11     18.81 o 
  -4   2   6      720.15      782.69     17.39 o 
  -3   2   6      255.02      253.89     11.54 o 
  -2   2   6     3416.53     3521.52     35.81 o 
  -1   2   6       65.16       75.01      2.87 o 
   0   2   6      409.28      412.08      6.42 o 
   1   2   6       78.73       71.65      2.72 o 
   2   2   6     1670.20     1763.82     16.73 o 
   3   2   6     1311.16     1315.96     31.42 o 
   4   2   6      189.86      156.73      6.62 o 
   5   2   6        2.01        9.75      2.48 o 
   6   2   6      285.84      283.54      7.89 o 
   7   2   6       97.08       86.59      5.41 o 
   8   2   6      149.91      160.18      6.96 o 
   9   2   6       65.01       66.24      6.46 o 
  10   2   6        4.91       15.41      6.67 o 
  11   2   6        1.12        4.37      7.36 o 
 -11   3   6        1.61        7.91      7.17 o 
 -10   3   6       27.34       27.48      7.33 o 
  -9   3   6      102.63      105.87     10.11 o 
  -8   3   6      390.07      364.13     15.97 o 
  -7   3   6       15.68       12.03      5.49 o 
  -6   3   6      336.92      318.08     13.34 o 
  -5   3   6       68.57       75.53      6.84 o 
  -4   3   6      859.18      835.16     19.59 o 
  -3   3   6       15.73       33.06      9.00 o 
  -2   3   6      278.92      282.76      5.95 o 
  -1   3   6      147.81      137.64      5.08 o 
   0   3   6      510.50      516.98      8.49 o 
   1   3   6        7.53       12.19      2.31 o 
   2   3   6      554.18      652.14     10.25 o 
   3   3   6        0.08        1.53      1.82 o 
   4   3   6        4.42        7.95      2.44 o 
   5   3   6       50.45       46.01      4.31 o 
   6   3   6      193.62      175.31      9.87 o 
   7   3   6       27.78       28.43      3.60 o 
   8   3   6       95.15       90.73      7.05 o 
   9   3   6       64.98       62.28      6.41 o 
  10   3   6        5.02       15.25      5.62 o 
 -11   4   6        5.95        6.98      6.19 o 
 -10   4   6       56.00       64.18      8.90 o 
  -9   4   6       59.22       55.76      8.14 o 
  -8   4   6      159.96      163.18     11.69 o 
  -7   4   6       64.21       77.00      8.58 o 
  -6   4   6        1.37        5.34      4.96 o 
  -5   4   6      229.40      232.20     11.82 o 
  -4   4   6       80.85       76.54      7.21 o 
  -3   4   6       17.06       15.23      4.46 o 
  -2   4   6       37.81       42.40      3.93 o 
  -1   4   6        0.06        2.09      4.01 o 
   0   4   6     4282.71     4387.79     56.02 o 
   1   4   6       63.13       51.06      5.50 o 
   2   4   6       23.70       17.63      3.98 o 
   3   4   6      479.43      473.23     11.03 o 
   4   4   6        0.04        1.42      3.09 o 
   5   4   6      210.64      198.36      6.81 o 
   6   4   6       94.46       99.41      5.28 o 
   7   4   6      165.85      164.01      8.86 o 
   8   4   6        0.09       14.94      5.52 o 
   9   4   6        2.07        9.45      5.41 o 
  10   4   6        0.42       12.55      5.84 o 
 -10   5   6        0.34        5.67     13.02 o 
  -9   5   6        1.16        1.99      5.82 o 
  -8   5   6        0.37        8.61      9.21 o 
  -7   5   6       11.21        9.65      5.49 o 
  -6   5   6      281.58      292.43     14.67 o 
  -5   5   6      152.49      153.45     10.93 o 
  -4   5   6       38.52       39.81      7.75 o 
  -3   5   6        0.13       10.34      4.94 o 
  -2   5   6      759.93      730.43     19.81 o 
  -1   5   6        2.83       11.94      3.77 o 
   0   5   6      472.88      446.68     14.86 o 
   1   5   6        0.11        4.48      2.77 o 
   2   5   6       35.58       25.85      9.24 o 
   3   5   6       85.15       86.63      5.45 o 
   4   5   6        7.16        6.76      4.53 o 
   5   5   6      219.51      222.05      9.57 o 
   6   5   6       56.86       51.74      5.76 o 
   7   5   6       31.17       34.42      7.05 o 
   8   5   6        1.44        7.89      5.75 o 
   9   5   6        0.28        3.95      5.40 o 
  -8   6   6        1.15        2.36      5.52 o 
  -7   6   6        0.01        8.21      7.22 o 
  -6   6   6        1.67        4.50      5.53 o 
  -5   6   6       31.77       40.94      7.56 o 
  -4   6   6       67.58       64.26      8.28 o 
  -3   6   6      207.95      214.01     12.74 o 
  -2   6   6      122.11      121.73     28.62 o 
  -1   6   6       28.03       38.01      4.86 o 
   0   6   6      320.12      305.89     13.53 o 
   1   6   6       47.88       47.29     16.13 o 
   2   6   6      103.01       79.71     11.85 o 
   3   6   6       87.03       82.56      6.21 o 
   4   6   6        9.34       14.84      7.71 o 
   5   6   6       62.74       43.28      9.30 o 
   6   6   6       19.03       15.23      6.23 o 
   7   6   6        9.15       16.10      6.44 o 
  -6   7   6       46.71       49.73      8.71 o 
  -5   7   6        2.07       23.77      6.76 o 
  -4   7   6       36.32       49.44      9.43 o 
  -3   7   6       11.17       17.31      6.19 o 
  -2   7   6        0.76        3.80      5.36 o 
  -1   7   6       34.67       46.41      5.33 o 
   0   7   6       91.65       98.34      7.07 o 
   1   7   6       43.22       40.32      8.21 o 
   2   7   6        0.08        9.15      7.69 o 
   3   7   6      108.24      127.40     10.59 o 
   4   7   6        2.46       12.81      8.53 o 
   5   7   6       89.34       98.32      9.53 o 
  -3   8   6        0.33       -4.29      7.51 o 
  -2   8   6        0.66        6.35      7.69 o 
  -1   8   6        5.00        8.51      6.18 o 
   0   8   6        2.09       12.96      5.53 o 
   1   8   6       32.34       37.72      7.84 o 
   2   8   6        0.11       -1.80      8.55 o 
 -11   0   7       36.90       44.66     12.58 o 
  -9   0   7       68.37       78.58     12.77 o 
  -7   0   7      229.44      215.87     15.82 o 
  -5   0   7       14.75        4.24      4.64 o 
  -3   0   7     1910.82     2017.35     24.78 o 
  -1   0   7     4435.53     4630.15     60.27 o 
   1   0   7     1380.69     1375.90     17.03 o 
   3   0   7     2266.35     2451.41     29.41 o 
   5   0   7      573.73      650.87     22.17 o 
   7   0   7        9.90        6.72      4.31 o 
   9   0   7       25.04       35.87      6.69 o 
  11   0   7       56.47       69.69      8.12 o 
 -12   1   7        0.18        1.93      6.62 o 
 -11   1   7       15.84       20.19      7.61 o 
 -10   1   7        0.81       -3.72      6.04 o 
  -9   1   7       28.46       29.02      7.96 o 
  -8   1   7        9.19       13.92      5.32 o 
  -7   1   7      196.14      198.20     10.80 o 
  -6   1   7      410.66      434.79     21.61 o 
  -5   1   7      103.72       89.93      6.53 o 
  -4   1   7      218.66      171.88      7.74 o 
  -3   1   7     1027.61      994.52     10.72 o 
  -2   1   7     1206.59     1294.60     14.28 o 
  -1   1   7     4669.51     5195.62     31.74 o 
   0   1   7      140.93      158.41      3.29 o 
   1   1   7     2939.69     3111.89     30.48 o 
   2   1   7     1753.88     1796.68     15.89 o 
   3   1   7     1403.82     1508.14     15.14 o 
   4   1   7      248.02      272.74      6.44 o 
   5   1   7     1321.91     1422.70     17.00 o 
   6   1   7       74.32       76.06      4.55 o 
   7   1   7        7.01        5.26      3.14 o 
   8   1   7        0.99        4.50      3.87 o 
   9   1   7        0.46        7.69      4.97 o 
  10   1   7       37.64       48.47      5.88 o 
  11   1   7        1.37       19.78      5.92 o 
 -12   2   7        5.65        7.51      6.73 o 
 -11   2   7        0.28        0.52      6.26 o 
 -10   2   7       15.66       16.23      6.89 o 
  -9   2   7       63.50       79.04      9.41 o 
  -8   2   7      112.14      100.62     19.27 o 
  -7   2   7      156.43      166.48     10.37 o 
  -6   2   7      273.19      249.09     11.39 o 
  -5   2   7       21.99       22.78      4.88 o 
  -4   2   7     1244.71     1325.63     43.97 o 
  -3   2   7       39.38       37.40      3.30 o 
  -2   2   7     1554.52     1618.38     28.09 o 
  -1   2   7     1332.49     1438.53     15.76 o 
   0   2   7      657.88      654.60      8.44 o 
   1   2   7       29.09       29.49      2.76 o 
   2   2   7      421.52      446.57      7.23 o 
   3   2   7     1020.72     1002.65     12.40 o 
   4   2   7      159.82      139.54      5.66 o 
   5   2   7      283.47      261.30      8.34 o 
   6   2   7       52.35       50.49      4.89 o 
   7   2   7     1232.61     1206.93     19.06 o 
   8   2   7      118.72      123.84      6.40 o 
   9   2   7       19.51       15.38      3.84 o 
  10   2   7        4.95        9.33      4.65 o 
  11   2   7        6.81       19.45      5.91 o 
 -11   3   7       28.45       20.65      7.23 o 
 -10   3   7        7.11        8.52      7.23 o 
  -9   3   7        2.70        9.45      6.12 o 
  -8   3   7      475.62      471.14     18.13 o 
  -7   3   7      280.55      231.38     12.43 o 
  -6   3   7       21.70       36.09      5.88 o 
  -5   3   7      325.01      276.39     11.78 o 
  -4   3   7      142.13      152.94      8.53 o 
  -3   3   7     1406.03     1486.46     21.47 o 
  -2   3   7       92.92       81.49      4.64 o 
  -1   3   7      286.74      284.00      6.87 o 
   0   3   7       15.71       37.91      5.01 o 
   1   3   7      358.98      309.07      6.62 o 
   2   3   7     1274.36     1331.38     16.51 o 
   3   3   7      269.39      243.43      7.44 o 
   4   3   7       12.28       21.76      2.56 o 
   5   3   7      483.71      455.06      9.73 o 
   6   3   7      108.38      105.14      5.34 o 
   7   3   7      110.22       94.23      5.61 o 
   8   3   7       54.29       45.33      5.69 o 
   9   3   7       59.30       56.07      7.71 o 
  10   3   7        9.36        2.61      9.59 o 
 -11   4   7       12.59       12.82      6.52 o 
 -10   4   7       20.43       25.25      6.66 o 
  -9   4   7       15.29       21.63      9.14 o 
  -8   4   7        8.55       15.48      6.04 o 
  -7   4   7       52.19       63.95      8.25 o 
  -6   4   7        3.22        0.55      5.74 o 
  -5   4   7        0.98        5.48      4.82 o 
  -4   4   7       43.01       40.49      5.76 o 
  -3   4   7        4.30       11.06      2.31 o 
  -2   4   7       39.11       34.38      2.88 o 
  -1   4   7       44.23       55.75      5.48 o 
   0   4   7     2293.76     2293.81     23.19 o 
   1   4   7       20.07       19.13      3.67 o 
   2   4   7      430.37      418.01      9.06 o 
   3   4   7       34.31       35.67      3.94 o 
   4   4   7       66.32       62.25      4.09 o 
   5   4   7       62.24       52.44      4.20 o 
   6   4   7      101.77      106.58      5.65 o 
   7   4   7       11.63       20.80     11.57 o 
   8   4   7        7.79       15.21      5.69 o 
   9   4   7        4.07       24.18     10.78 o 
  10   4   7        2.41       19.58      6.07 o 
 -10   5   7        0.04       -1.42      5.86 o 
  -9   5   7        6.34        4.31      5.95 o 
  -8   5   7        1.18       -3.39      5.13 o 
  -7   5   7        1.46       -1.36      5.08 o 
  -6   5   7        0.04        6.06      5.43 o 
  -5   5   7       41.57       36.48      6.88 o 
  -4   5   7       29.18       27.71      6.13 o 
  -3   5   7     1073.48      998.44     57.15 o 
  -2   5   7       11.10       21.50      3.73 o 
  -1   5   7      975.01      915.79     14.31 o 
   0   5   7        6.20       12.25      3.42 o 
   1   5   7      481.94      459.44     11.74 o 
   2   5   7       81.67       56.85      8.96 o 
   3   5   7      150.45      140.41      6.04 o 
   4   5   7        0.95        1.33      4.55 o 
   5   5   7        0.08       10.32      3.91 o 
   6   5   7        3.64       -0.57      4.98 o 
   7   5   7       17.59       28.13      6.70 o 
   8   5   7        2.73       13.39      6.08 o 
   9   5   7       22.08       26.08      8.31 o 
  -8   6   7        1.45        7.04      6.35 o 
  -7   6   7        5.28       15.46      6.06 o 
  -6   6   7        7.51       19.38      6.11 o 
  -5   6   7        1.23       12.65      6.16 o 
  -4   6   7        0.07       -2.23      7.38 o 
  -3   6   7      105.32      114.43     10.40 o 
  -2   6   7       98.94       95.71      8.58 o 
  -1   6   7        9.79       16.55      4.03 o 
   0   6   7        2.45        1.81      4.22 o 
   1   6   7      214.24      159.74     23.37 o 
   2   6   7       52.41       24.08      8.88 o 
   3   6   7        2.30        6.44      3.15 o 
   4   6   7        8.11       12.98      5.36 o 
   5   6   7      153.03      142.31     11.13 o 
   6   6   7       34.37       32.14      7.14 o 
   7   6   7        6.74        3.55      5.85 o 
  -6   7   7        5.97        6.72      6.57 o 
  -5   7   7       32.24       50.84      8.32 o 
  -4   7   7        3.02       23.53      6.52 o 
  -3   7   7        1.61       15.24      6.00 o 
  -2   7   7       46.06       49.47      7.20 o 
  -1   7   7       69.19       78.20      6.61 o 
   0   7   7        5.89       11.61      3.90 o 
   1   7   7       10.47       12.17      4.72 o 
   2   7   7       42.98       41.02      5.50 o 
   3   7   7       29.83       36.28      6.53 o 
   4   7   7      103.94      102.28      9.71 o 
   5   7   7       33.11       39.06      8.92 o 
  -2   8   7        9.79       16.26      8.61 o 
  -1   8   7        5.05       11.27      7.08 o 
   0   8   7       32.79       37.09      5.25 o 
   1   8   7        0.01       -1.28      4.78 o 
 -12   0   8       71.61      106.65     16.57 o 
 -10   0   8      132.24      125.19     16.13 o 
  -8   0   8       48.68       34.46     10.07 o 
  -6   0   8        2.20        2.09      5.75 o 
  -4   0   8       66.77       72.83      4.38 o 
  -2   0   8        5.62        4.70      4.51 o 
   0   0   8      535.66      580.63      9.85 o 
   2   0   8     1690.79     1813.91     22.55 o 
   4   0   8      368.27      348.21     10.02 o 
   6   0   8      437.51      439.55     13.44 o 
   8   0   8       53.64       59.48      7.34 o 
  10   0   8       95.21       93.33      8.64 o 
 -12   1   8        5.48       18.40      7.54 o 
 -11   1   8        4.27       -2.12      6.78 o 
 -10   1   8       17.27       19.58      7.44 o 
  -9   1   8        9.39       18.94      6.95 o 
  -8   1   8      127.97      105.52      9.30 o 
  -7   1   8       19.53       32.72      5.99 o 
  -6   1   8      290.56      272.28     11.52 o 
  -5   1   8      766.67      790.56     18.09 o 
  -4   1   8      697.27      650.60      8.91 o 
  -3   1   8      427.97      410.34      6.64 o 
  -2   1   8     1050.04     1080.70     13.18 o 
  -1   1   8        2.06        6.74      2.02 o 
   0   1   8     1619.56     1764.05     14.94 o 
   1   1   8     3656.98     3938.27     34.11 o 
   2   1   8     1720.69     1796.63     16.13 o 
   3   1   8      264.58      238.49      5.43 o 
   4   1   8      188.29      203.42      5.96 o 
   5   1   8       15.01       25.25      3.37 o 
   6   1   8        0.20        0.14      2.69 o 
   7   1   8       15.58       18.46      3.67 o 
   8   1   8        3.74        0.00      3.15 o 
   9   1   8       94.66      105.54      7.07 o 
  10   1   8       27.31       32.38      4.33 o 
  11   1   8       24.40       36.40      6.77 o 
 -12   2   8        0.01        7.95      6.90 o 
 -11   2   8        0.95        3.78      6.80 o 
 -10   2   8        2.94        4.81      6.38 o 
  -9   2   8      125.50      123.39     10.75 o 
  -8   2   8       13.20       16.80      6.24 o 
  -7   2   8       65.74       60.41      7.21 o 
  -6   2   8      210.11      201.43     10.50 o 
  -5   2   8       68.80       89.75      7.08 o 
  -4   2   8     2655.64     2802.85     41.16 o 
  -3   2   8       10.66       12.04      1.64 o 
  -2   2   8      955.40     1099.67     12.27 o 
  -1   2   8      809.97      825.19     10.07 o 
   0   2   8      443.62      457.89      6.90 o 
   1   2   8     1021.85     1014.18     11.33 o 
   2   2   8     1191.38     1247.26     13.42 o 
   3   2   8      278.67      280.85      6.18 o 
   4   2   8      777.20      671.76     10.62 o 
   5   2   8      201.74      210.24      6.92 o 
   6   2   8      387.47      380.19     10.85 o 
   7   2   8        6.44       16.38      4.63 o 
   8   2   8       58.75       63.26      5.84 o 
   9   2   8       52.62       63.39      5.38 o 
  10   2   8        2.25        5.74      5.57 o 
  11   2   8        1.30        9.27     10.16 o 
 -11   3   8       11.69        6.89      6.77 o 
 -10   3   8       20.05       24.16      7.10 o 
  -9   3   8        8.61       10.71      6.67 o 
  -8   3   8      362.79      357.13     16.09 o 
  -7   3   8      164.59      171.37     11.10 o 
  -6   3   8       57.36       59.90      6.83 o 
  -5   3   8       21.84       21.26      4.92 o 
  -4   3   8      275.81      253.38     10.85 o 
  -3   3   8      652.45      659.21     13.16 o 
  -2   3   8      305.73      312.95      7.39 o 
  -1   3   8      418.74      365.58      8.61 o 
   0   3   8     1949.27     2269.02     21.20 o 
   1   3   8      249.89      270.09      6.18 o 
   2   3   8      562.80      525.43      9.17 o 
   3   3   8       56.10       58.29      3.42 o 
   4   3   8      140.50      120.06      5.76 o 
   5   3   8      111.56       99.62      4.88 o 
   6   3   8      128.75      117.20      5.65 o 
   7   3   8        8.56       18.97      3.78 o 
   8   3   8       98.75       92.20      8.92 o 
   9   3   8       69.72       82.21      8.78 o 
  10   3   8        0.12        2.97      5.14 o 
 -11   4   8        0.07        0.56      6.21 o 
 -10   4   8       36.86       36.58      7.63 o 
  -9   4   8       15.79       15.15      6.32 o 
  -8   4   8      204.57      202.72     17.38 o 
  -7   4   8        5.51        4.42      5.49 o 
  -6   4   8       41.07       49.90      7.50 o 
  -5   4   8      400.28      400.61     15.60 o 
  -4   4   8       51.32       48.09      8.08 o 
  -3   4   8      777.74      758.60     12.73 o 
  -2   4   8       31.47       38.71      3.86 o 
  -1   4   8        0.13        3.15      4.34 o 
   0   4   8      163.01      168.23      5.70 o 
   1   4   8       12.04       16.15      2.49 o 
   2   4   8      313.66      283.87      7.51 o 
   3   4   8       13.69       10.09      2.37 o 
   4   4   8      464.75      442.97      9.87 o 
   5   4   8        9.68        9.26      4.56 o 
   6   4   8        8.97       10.20      3.92 o 
   7   4   8      428.79      432.95     18.29 o 
   8   4   8        0.17        8.55      5.49 o 
   9   4   8        2.46       10.84      5.71 o 
 -10   5   8        2.80        9.70      6.63 o 
  -9   5   8        2.13       -0.14      5.92 o 
  -8   5   8       11.03       14.29      7.99 o 
  -7   5   8        6.66       15.07      5.68 o 
  -6   5   8      212.24      201.99     12.60 o 
  -5   5   8      268.10      262.37     13.85 o 
  -4   5   8      162.24      161.81     10.98 o 
  -3   5   8       32.05       41.62      6.71 o 
  -2   5   8      774.25      709.08     16.08 o 
  -1   5   8       14.17       20.37      2.81 o 
   0   5   8     1561.84     1508.92     19.42 o 
   1   5   8        6.76        9.81      2.91 o 
   2   5   8       23.86       21.40      3.42 o 
   3   5   8      252.58      221.40      9.55 o 
   4   5   8        6.16        5.87      3.09 o 
   5   5   8       11.08       12.68      3.82 o 
   6   5   8        4.79        6.23      5.25 o 
   7   5   8       10.82       22.65      9.80 o 
   8   5   8        3.65       17.78      6.24 o 
  -8   6   8       31.87       34.44      7.77 o 
  -7   6   8        3.82       12.43      7.64 o 
  -6   6   8       24.15       21.74      6.61 o 
  -5   6   8        0.82       17.50      6.21 o 
  -4   6   8       97.43       93.46      9.46 o 
  -3   6   8        3.12        8.20      5.40 o 
  -2   6   8        7.21        8.57      5.12 o 
  -1   6   8        7.34       12.97      3.06 o 
   0   6   8       17.05       17.39      3.91 o 
   1   6   8       42.39       49.54      4.70 o 
   2   6   8      232.32      210.10      7.80 o 
   3   6   8        9.23       21.02      3.98 o 
   4   6   8      167.72      131.33     15.00 o 
   5   6   8       28.35       29.73     11.43 o 
   6   6   8       27.02       27.36      6.69 o 
   7   6   8       16.43       23.23      6.83 o 
  -6   7   8       14.18       19.47      7.02 o 
  -5   7   8        1.35        7.46      6.42 o 
  -4   7   8        1.61       12.45      7.07 o 
  -3   7   8        0.25       17.75      6.05 o 
  -2   7   8        0.56        0.42      4.94 o 
  -1   7   8       63.30       60.43      5.98 o 
   0   7   8       26.05       22.94      5.15 o 
   1   7   8        9.90       16.72      8.82 o 
   2   7   8       50.60       44.13      6.78 o 
   3   7   8        5.59       10.60      8.17 o 
   4   7   8       33.98       49.38     11.40 o 
   5   7   8       53.38       55.45      8.23 o 
  -2   8   8        3.78       12.04      8.40 o 
  -1   8   8       66.28       78.27      9.04 o 
   0   8   8        4.05        9.87      6.12 o 
   1   8   8        3.87        8.50     12.62 o 
 -11   0   9       62.76       48.44     12.79 o 
  -9   0   9       88.15      102.14     14.73 o 
  -7   0   9       29.00       21.36      7.71 o 
  -5   0   9       98.20       88.09      9.17 o 
  -3   0   9     4065.68     4165.12     44.15 o 
  -1   0   9       96.88      113.06      4.12 o 
   1   0   9      581.76      517.84      9.35 o 
   3   0   9     1368.60     1550.81     22.03 o 
   5   0   9     1479.25     1631.97     26.00 o 
   7   0   9      269.14      264.46     11.50 o 
   9   0   9       79.30      100.60      8.67 o 
  11   0   9       52.53       83.37     18.69 o 
 -12   1   9       13.71       21.64      7.81 o 
 -11   1   9        0.24        4.65      7.08 o 
 -10   1   9       10.66       13.89      7.20 o 
  -9   1   9      130.76      112.78     10.54 o 
  -8   1   9       55.41       40.01      7.03 o 
  -7   1   9       42.37       35.76      6.19 o 
  -6   1   9      269.33      280.07     13.10 o 
  -5   1   9      337.31      353.81     12.06 o 
  -4   1   9       45.12       57.26      3.06 o 
  -3   1   9     5353.56     5544.90     48.26 o 
  -2   1   9        8.30       12.09      1.76 o 
  -1   1   9     2281.42     2300.65     17.26 o 
   0   1   9        3.51        6.49      2.04 o 
   1   1   9      192.80      170.84      5.30 o 
   2   1   9       39.86       39.63      3.70 o 
   3   1   9     2803.65     3019.17     25.12 o 
   4   1   9      168.15      157.40      5.63 o 
   5   1   9      423.23      401.73      8.67 o 
   6   1   9      131.78      137.31      5.81 o 
   7   1   9       23.02       28.86      3.91 o 
   8   1   9        0.41        5.70      3.41 o 
   9   1   9       30.19       40.02      5.09 o 
  10   1   9       38.87       47.66      5.59 o 
  11   1   9        0.04       16.89      6.99 o 
 -12   2   9        0.50        3.12      7.08 o 
 -11   2   9        4.56       12.61      7.19 o 
 -10   2   9        6.69        9.10      6.64 o 
  -9   2   9      115.38      115.48     10.53 o 
  -8   2   9        2.74        6.14      5.67 o 
  -7   2   9        8.54        9.69      5.29 o 
  -6   2   9        6.36       17.85      5.21 o 
  -5   2   9     1779.38     1818.19     30.79 o 
  -4   2   9      301.47      283.15      8.46 o 
  -3   2   9      151.93      146.68      4.64 o 
  -2   2   9     1189.65     1315.05     12.75 o 
  -1   2   9     1274.73     1469.14     14.68 o 
   0   2   9      435.12      480.66      7.12 o 
   1   2   9      430.58      426.07     10.63 o 
   2   2   9      513.16      517.16      7.73 o 
   3   2   9      491.53      512.02      9.32 o 
   4   2   9       11.05       12.56      2.44 o 
   5   2   9        0.06       -0.11      2.46 o 
   6   2   9       13.26       15.27      4.83 o 
   7   2   9      105.69      100.70      5.71 o 
   8   2   9       60.79       62.84      9.75 o 
   9   2   9       25.79       30.79      4.55 o 
  10   2   9       27.00       32.17      6.76 o 
 -11   3   9        4.23        6.43      6.63 o 
 -10   3   9        0.60       -0.60      5.75 o 
  -9   3   9       42.85       52.17      8.12 o 
  -8   3   9      417.91      398.08     16.96 o 
  -7   3   9       42.66       45.18      7.04 o 
  -6   3   9        1.09        8.94      4.75 o 
  -5   3   9       83.09       89.27      7.28 o 
  -4   3   9       82.78       70.69      6.57 o 
  -3   3   9      458.92      469.68      9.09 o 
  -2   3   9     1941.94     2109.85     20.36 o 
  -1   3   9     3984.67     4243.51     33.71 o 
   0   3   9     1327.92     1308.63     14.94 o 
   1   3   9     2292.09     2166.21     20.80 o 
   2   3   9       16.00       18.05      3.05 o 
   3   3   9      127.39      106.07      4.42 o 
   4   3   9       20.00       17.22      2.70 o 
   5   3   9      130.93      125.81      6.54 o 
   6   3   9      383.62      365.07     14.64 o 
   7   3   9       38.23       38.52      4.82 o 
   8   3   9        5.45       16.45      5.00 o 
   9   3   9       33.81       49.45      7.65 o 
  10   3   9        0.39        2.89      5.16 o 
 -11   4   9       17.97       22.48      7.52 o 
 -10   4   9       42.19       39.55     12.87 o 
  -9   4   9        0.02       -7.78      5.18 o 
  -8   4   9        1.20       -1.80      5.55 o 
  -7   4   9      131.80      117.55     10.04 o 
  -6   4   9      561.36      511.16     18.64 o 
  -5   4   9      166.87      168.41     10.70 o 
  -4   4   9        2.46       -2.98      4.10 o 
  -3   4   9        2.66        5.24      2.70 o 
  -2   4   9     1846.54     1805.87     23.74 o 
  -1   4   9      414.78      413.05      8.70 o 
   0   4   9       29.29       25.74      2.98 o 
   1   4   9      179.78      166.57      5.54 o 
   2   4   9        1.95        9.89      2.60 o 
   3   4   9       88.33       86.43      4.45 o 
   4   4   9       24.63       41.35      6.90 o 
   5   4   9      389.06      375.28     11.80 o 
   6   4   9       17.04       18.97      4.39 o 
   7   4   9        2.94        4.48      5.24 o 
   8   4   9        7.87       10.29      5.78 o 
   9   4   9       36.83       53.15      8.14 o 
 -10   5   9        4.36       22.11      6.89 o 
  -9   5   9        3.11        4.80      5.89 o 
  -8   5   9       53.80       53.44      9.45 o 
  -7   5   9       12.90       17.97      9.15 o 
  -6   5   9        5.39       15.85      5.66 o 
  -5   5   9      483.00      472.97     18.33 o 
  -4   5   9        5.13       16.85      6.26 o 
  -3   5   9      216.91      215.65     11.84 o 
  -2   5   9       51.38       52.03      4.47 o 
  -1   5   9      206.78      201.28      9.09 o 
   0   5   9      107.42      109.01      7.03 o 
   1   5   9      934.84      872.01     14.41 o 
   2   5   9       52.79       54.06      4.72 o 
   3   5   9      125.58      113.87      8.95 o 
   4   5   9        4.62        5.28      3.92 o 
   5   5   9      249.69      244.14     12.66 o 
   6   5   9       20.19       11.37      8.49 o 
   7   5   9        2.18        5.07      5.81 o 
   8   5   9       66.31       72.97      9.57 o 
  -8   6   9        1.82        7.91      6.28 o 
  -7   6   9        0.20       -3.91      5.67 o 
  -6   6   9       47.59       55.51     10.84 o 
  -5   6   9      213.10      240.10     14.24 o 
  -4   6   9        0.18       11.74      8.91 o 
  -3   6   9      226.68      221.49     12.77 o 
  -2   6   9      105.84       95.21      8.50 o 
  -1   6   9       23.02       22.67      4.25 o 
   0   6   9        2.55        7.71      3.51 o 
   1   6   9        7.84       11.09      3.18 o 
   2   6   9      224.17      205.54     11.27 o 
   3   6   9       77.52       79.25      8.41 o 
   4   6   9      100.30      101.82      9.43 o 
   5   6   9        0.73        3.29      6.82 o 
   6   6   9       15.03        4.16      5.67 o 
   7   6   9        0.01        0.54      6.34 o 
  -6   7   9       46.89       64.92      9.26 o 
  -5   7   9        2.28       12.41      6.34 o 
  -4   7   9        6.83       21.00      7.94 o 
  -3   7   9       71.55       84.42      9.19 o 
  -2   7   9        0.04        5.61      5.30 o 
  -1   7   9        2.20       10.77      3.99 o 
   0   7   9        5.84       10.93      5.13 o 
   1   7   9       30.89       37.60      9.20 o 
   2   7   9        0.49       13.70      5.65 o 
   3   7   9       18.44       33.38      6.48 o 
   4   7   9        1.31       13.77      7.98 o 
   5   7   9        0.57       17.99      6.98 o 
  -1   8   9        2.06       22.22     10.41 o 
 -12   0  10       13.03        8.11      9.78 o 
 -10   0  10      370.62      346.74     24.85 o 
  -8   0  10        2.83       -1.00      8.26 o 
  -6   0  10      461.45      411.17     19.90 o 
  -4   0  10      330.36      358.11     10.93 o 
  -2   0  10       23.13       28.38      4.22 o 
   0   0  10      848.73      861.31     13.59 o 
   2   0  10      842.51      843.60     14.47 o 
   4   0  10       13.99       11.81      3.47 o 
   6   0  10      245.57      240.20     10.44 o 
   8   0  10      251.61      251.91     11.95 o 
  10   0  10        2.65        8.72      5.32 o 
 -12   1  10       12.33       23.52      7.86 o 
 -11   1  10        6.37        9.14      7.61 o 
 -10   1  10        6.43       13.29      7.11 o 
  -9   1  10       19.55       21.84      6.97 o 
  -8   1  10      106.52      108.97      9.53 o 
  -7   1  10      104.43      110.26      8.80 o 
  -6   1  10      253.31      233.53     13.20 o 
  -5   1  10       13.44       16.38      2.52 o 
  -4   1  10     2320.99     2302.58     21.06 o 
  -3   1  10       45.80       50.78      3.91 o 
  -2   1  10      795.76      774.11      9.85 o 
  -1   1  10      623.71      631.04      8.29 o 
   0   1  10     1195.46     1356.42     13.29 o 
   1   1  10       79.41       91.57      4.16 o 
   2   1  10       76.85       76.16      4.18 o 
   3   1  10        5.34        5.60      2.57 o 
   4   1  10     1001.12      968.44     12.80 o 
   5   1  10      458.66      462.05      9.36 o 
   6   1  10      186.87      172.28      6.46 o 
   7   1  10       54.99       61.12      4.87 o 
   8   1  10      104.83      105.37      5.96 o 
   9   1  10       32.91       37.64      9.69 o 
  10   1  10        3.48       11.17      4.77 o 
 -12   2  10        9.19        1.18      6.79 o 
 -11   2  10       17.65       28.68      8.23 o 
 -10   2  10        8.69        3.42      6.19 o 
  -9   2  10       36.22       28.53      7.34 o 
  -8   2  10       51.87       55.47      7.84 o 
  -7   2  10       43.77       54.27      7.27 o 
  -6   2  10      416.71      392.47     17.62 o 
  -5   2  10      203.43      155.33      8.80 o 
  -4   2  10       90.40       87.44      3.23 o 
  -3   2  10        5.80        8.48      1.69 o 
  -2   2  10      325.05      303.08      5.77 o 
  -1   2  10      535.19      536.07      9.96 o 
   0   2  10       55.55       52.22      3.65 o 
   1   2  10      338.96      312.74      8.12 o 
   2   2  10     1130.18     1201.60     17.42 o 
   3   2  10        3.71        5.01      2.04 o 
   4   2  10      154.58      151.07      5.16 o 
   5   2  10       15.62       16.67      3.01 o 
   6   2  10      118.22      114.85      5.76 o 
   7   2  10      122.21      116.59      7.08 o 
   8   2  10      108.74      103.36      7.00 o 
   9   2  10        0.47        8.01      3.59 o 
  10   2  10        6.99       19.82      5.63 o 
 -11   3  10       11.13       11.28      6.97 o 
 -10   3  10        3.34        2.72      6.02 o 
  -9   3  10       98.59       89.33     16.57 o 
  -8   3  10      157.44      157.97     11.48 o 
  -7   3  10       20.18       18.48      6.20 o 
  -6   3  10       12.22       17.10      5.28 o 
  -5   3  10      319.30      292.59     12.28 o 
  -4   3  10      295.90      291.39      9.44 o 
  -3   3  10       49.73       59.47      3.64 o 
  -2   3  10      380.63      328.70      6.58 o 
  -1   3  10     2178.65     2352.43     22.24 o 
   0   3  10     1372.53     1440.80     16.04 o 
   1   3  10       39.80       38.26      4.41 o 
   2   3  10      930.45      866.27     11.92 o 
   3   3  10     1162.73     1167.60     14.99 o 
   4   3  10        7.07       12.65      3.02 o 
   5   3  10      357.20      319.20     11.30 o 
   6   3  10       24.03       31.54      5.96 o 
   7   3  10        3.12        5.41      3.49 o 
   8   3  10       12.38       17.87      5.15 o 
   9   3  10       15.46       20.10      7.80 o 
  10   3  10        0.48        7.38      8.65 o 
 -10   4  10        8.02        7.42      6.30 o 
  -9   4  10        0.60        1.08      5.67 o 
  -8   4  10        1.55        0.87      5.48 o 
  -7   4  10        2.66       10.13      5.76 o 
  -6   4  10      967.22      931.43     25.29 o 
  -5   4  10      163.60      150.28     10.16 o 
  -4   4  10       16.81       13.90      4.93 o 
  -3   4  10       33.52       27.60      5.13 o 
  -2   4  10       23.64       18.37      2.43 o 
  -1   4  10       37.97       38.78      3.16 o 
   0   4  10      475.24      507.71      9.72 o 
   1   4  10      378.34      399.24      8.54 o 
   2   4  10      326.99      306.68      7.81 o 
   3   4  10      322.58      318.40      8.13 o 
   4   4  10      333.66      290.43     12.48 o 
   5   4  10      249.99      216.33     12.44 o 
   6   4  10       32.91       36.16      5.12 o 
   7   4  10       73.99       92.53      9.46 o 
   8   4  10       61.56       53.49      8.17 o 
   9   4  10        1.02        9.64      6.11 o 
  -9   5  10        1.83        4.28      6.05 o 
  -8   5  10      129.44      121.22     11.07 o 
  -7   5  10       12.15       17.38      6.11 o 
  -6   5  10       63.35       64.48      8.12 o 
  -5   5  10       86.55       85.81      9.27 o 
  -4   5  10     1365.67     1308.92     30.28 o 
  -3   5  10      169.85      162.79     10.39 o 
  -2   5  10      203.92      177.42      6.05 o 
  -1   5  10        0.01        4.76      3.54 o 
   0   5  10      215.43      212.75      7.13 o 
   1   5  10      182.36      180.88      6.60 o 
   2   5  10      103.84      106.87      6.79 o 
   3   5  10       11.43       10.75      3.98 o 
   4   5  10       30.38       19.51     11.08 o 
   5   5  10        1.18       -0.15      4.52 o 
   6   5  10      147.40      150.94     11.74 o 
   7   5  10        3.46        1.38      5.85 o 
   8   5  10        2.07        8.74      6.11 o 
  -8   6  10       26.64       28.72      7.84 o 
  -7   6  10       15.52       23.22      6.97 o 
  -6   6  10        1.66        3.77      5.51 o 
  -5   6  10        0.77       11.67      5.98 o 
  -4   6  10       91.86      122.21     10.39 o 
  -3   6  10        6.87       25.34      6.06 o 
  -2   6  10        2.42        4.78      4.69 o 
  -1   6  10       19.16       21.70      4.18 o 
   0   6  10        8.83       18.48      3.52 o 
   1   6  10        2.18        5.19      3.41 o 
   2   6  10        3.07        4.93      5.60 o 
   3   6  10       20.63       18.20      5.84 o 
   4   6  10        3.14       10.37      4.21 o 
   5   6  10       12.46       20.46      6.50 o 
   6   6  10        4.99        4.30      5.60 o 
  -6   7  10        0.65        3.43      6.60 o 
  -5   7  10       41.89       54.79     10.51 o 
  -4   7  10        5.45       23.84      6.81 o 
  -3   7  10       63.28       73.44      8.74 o 
  -2   7  10       55.07       49.89      7.37 o 
  -1   7  10        2.39       13.48      4.02 o 
   0   7  10       32.59       32.44      5.95 o 
   1   7  10       55.64       52.08      7.25 o 
   2   7  10       39.82       46.63      5.33 o 
   3   7  10       12.05       17.53     11.39 o 
   4   7  10       19.97       30.52      6.51 o 
 -11   0  11       69.00       64.98     14.44 o 
  -9   0  11        5.95        9.84      9.28 o 
  -7   0  11       63.81       50.76      9.99 o 
  -5   0  11     1221.48     1159.92     20.23 o 
  -3   0  11      404.98      398.72     10.15 o 
  -1   0  11       10.43        8.55      2.74 o 
   1   0  11      197.69      204.65      5.91 o 
   3   0  11     3619.14     4111.57    110.59 o 
   5   0  11      152.97      144.67      7.70 o 
   7   0  11      283.66      285.53     16.10 o 
   9   0  11        1.50       14.87      9.86 o 
 -12   1  11        2.57        9.64      7.69 o 
 -11   1  11        9.58       22.53      8.07 o 
 -10   1  11       54.18       40.14     12.33 o 
  -9   1  11       48.13       44.74      8.08 o 
  -8   1  11       38.15       57.84      9.79 o 
  -7   1  11       45.74       44.63      6.75 o 
  -6   1  11      122.38      151.55      9.14 o 
  -5   1  11      612.53      530.41      9.44 o 
  -4   1  11     1229.24     1271.46     16.04 o 
  -3   1  11      267.12      293.03      7.18 o 
  -2   1  11       65.76       56.37      2.93 o 
  -1   1  11     4433.53     4593.06     33.51 o 
   0   1  11      707.97      772.10      9.69 o 
   1   1  11      880.25      894.15     13.48 o 
   2   1  11      761.61      767.14     12.71 o 
   3   1  11     1050.13     1010.19     15.79 o 
   4   1  11       35.12       37.40      4.87 o 
   5   1  11      340.77      328.46      7.86 o 
   6   1  11       29.29       35.44      3.84 o 
   7   1  11       79.52       81.86      7.77 o 
   8   1  11       16.39       23.38      4.92 o 
   9   1  11       16.58       28.30      9.58 o 
  10   1  11        7.46       29.82     11.11 o 
 -12   2  11        4.78       17.91      7.99 o 
 -11   2  11       41.53       38.36     11.41 o 
 -10   2  11       21.23       22.17      7.27 o 
  -9   2  11       75.25       60.41      8.67 o 
  -8   2  11       71.74       70.43      9.05 o 
  -7   2  11      373.98      357.95     18.58 o 
  -6   2  11      244.05      219.38     11.24 o 
  -5   2  11       10.60       18.20      1.96 o 
  -4   2  11      732.67      765.30     10.62 o 
  -3   2  11      856.53      863.24     12.08 o 
  -2   2  11     1801.66     1904.95     16.94 o 
  -1   2  11      645.61      652.09      9.16 o 
   0   2  11      128.27      135.62      5.54 o 
   1   2  11       21.76       22.53      2.98 o 
   2   2  11        9.26       14.98      2.81 o 
   3   2  11      376.48      390.11      7.11 o 
   4   2  11        0.07        4.15      3.53 o 
   5   2  11       74.40       78.05      4.49 o 
   6   2  11      233.74      209.42      8.82 o 
   7   2  11        8.53       21.41      4.79 o 
   8   2  11      107.19      113.71      7.40 o 
   9   2  11        0.68        9.00      4.06 o 
  10   2  11        2.45        7.29      5.55 o 
 -11   3  11        0.52        7.85      6.58 o 
 -10   3  11       15.55       24.84      7.24 o 
  -9   3  11       19.05       28.83      7.09 o 
  -8   3  11       24.01       32.36      7.10 o 
  -7   3  11       45.04       35.68      9.62 o 
  -6   3  11      186.44      163.70     10.22 o 
  -5   3  11        7.99        9.80      5.11 o 
  -4   3  11      135.14      133.85      4.94 o 
  -3   3  11       20.92       22.22      4.65 o 
  -2   3  11      146.96      129.07      5.23 o 
  -1   3  11     1849.12     1918.76     19.59 o 
   0   3  11      314.41      405.84     17.92 o 
   1   3  11     1649.06     1597.26     17.27 o 
   2   3  11        5.65        1.07      2.72 o 
   3   3  11     1390.75     1383.35     16.48 o 
   4   3  11      452.17      431.72     11.85 o 
   5   3  11        0.12        6.73      5.73 o 
   6   3  11        3.36       10.38      4.04 o 
   7   3  11        3.61        7.38      3.17 o 
   8   3  11        0.68        6.03      3.63 o 
   9   3  11        7.15       19.10      7.62 o 
 -10   4  11       42.43       44.53      8.25 o 
  -9   4  11       33.51       44.77      7.77 o 
  -8   4  11        7.74       10.26      5.99 o 
  -7   4  11      327.78      314.70     22.16 o 
  -6   4  11       70.50       81.51      8.69 o 
  -5   4  11      222.96      215.09     11.92 o 
  -4   4  11      249.69      251.93     12.08 o 
  -3   4  11       70.79       55.38      6.52 o 
  -2   4  11       14.03       15.20      2.36 o 
  -1   4  11       73.26       73.98      4.10 o 
   0   4  11       20.23       25.77      2.85 o 
   1   4  11       27.41       26.82      2.82 o 
   2   4  11       83.96       89.17      5.79 o 
   3   4  11     1049.27      965.65     18.55 o 
   4   4  11      500.65      510.65     13.71 o 
   5   4  11        1.59        1.40      3.41 o 
   6   4  11        2.41       10.92      4.07 o 
   7   4  11       78.58       71.10      8.84 o 
   8   4  11        9.84       23.44      6.90 o 
   9   4  11        4.58       18.62      6.45 o 
  -9   5  11        8.73        9.26     11.91 o 
  -8   5  11       53.08       44.74      8.10 o 
  -7   5  11        9.31       16.08      7.81 o 
  -6   5  11       36.40       44.72      7.42 o 
  -5   5  11      300.68      282.64     14.71 o 
  -4   5  11        0.45       22.58      6.01 o 
  -2   5  11      144.37      129.93      7.45 o 
  -1   5  11        0.26        1.01      2.95 o 
   0   5  11      153.50      144.89      6.01 o 
   1   5  11     1445.16     1384.49     23.12 o 
   2   5  11      101.11       91.95      7.38 o 
   3   5  11      159.05      160.13      8.19 o 
   4   5  11       28.64       15.05      3.89 o 
   5   5  11        5.82        1.52      3.88 o 
   6   5  11        1.85       -1.67      8.84 o 
   7   5  11      108.40      106.22     10.67 o 
   8   5  11        0.38       11.29      6.58 o 
  -8   6  11       14.28       10.54      6.72 o 
  -7   6  11       33.86       49.22      8.38 o 
  -6   6  11        1.70       13.33      6.20 o 
  -5   6  11       32.55       27.65      6.86 o 
  -4   6  11       75.31       96.46      9.50 o 
  -3   6  11        1.40        7.51      8.29 o 
  -2   6  11       45.83       40.50      4.87 o 
  -1   6  11      122.33      105.36      6.04 o 
   0   6  11      111.46      105.38      6.83 o 
   1   6  11       81.70       76.06      8.35 o 
   2   6  11       24.92       31.60      4.44 o 
   3   6  11      197.07      182.57      8.94 o 
   4   6  11        2.53       14.97      7.61 o 
   5   6  11        1.22       -1.39      7.94 o 
   6   6  11       31.48       26.00      7.08 o 
  -6   7  11        8.76       21.92     10.37 o 
  -5   7  11       34.30       57.20      8.65 o 
  -4   7  11       41.06       56.73      8.27 o 
  -3   7  11       25.12       31.17     19.92 o 
  -2   7  11        0.08        2.58      4.69 o 
  -1   7  11        7.14        7.70      4.98 o 
   0   7  11        2.27        1.35      4.37 o 
   1   7  11       90.88       90.99      8.73 o 
   2   7  11       12.33       19.11      4.48 o 
   3   7  11        1.79        4.95      5.36 o 
   4   7  11       30.48       37.62      7.63 o 
 -12   0  12        2.53       19.00     11.95 o 
 -10   0  12        2.68       18.29     11.01 o 
  -8   0  12      151.90      124.81     14.04 o 
  -6   0  12      107.93      124.54     11.87 o 
  -4   0  12      496.08      472.07     11.98 o 
  -2   0  12       50.98       65.01      7.73 o 
   0   0  12      147.99      136.79      5.43 o 
   2   0  12     1111.25     1205.79     18.06 o 
   4   0  12      225.84      253.49      8.95 o 
   6   0  12       61.90       57.65      6.13 o 
   8   0  12        0.10        9.44      4.82 o 
  10   0  12        8.72       10.30      7.84 o 
 -12   1  12        0.18        8.65      7.46 o 
 -11   1  12       11.32       21.56      8.35 o 
 -10   1  12        0.81       11.10      7.20 o 
  -9   1  12        5.86       10.42      6.82 o 
  -8   1  12        0.95        8.92      5.96 o 
  -7   1  12       18.61       12.04      5.38 o 
  -6   1  12       97.13       94.36      7.90 o 
  -5   1  12      255.61      257.91      6.40 o 
  -4   1  12        2.41       22.67      2.43 o 
  -3   1  12      427.15      416.57      7.65 o 
  -2   1  12      847.18      835.92     10.93 o 
  -1   1  12      137.56      154.69      5.83 o 
   0   1  12     1972.31     2032.45     18.56 o 
   1   1  12     3485.34     3794.92     35.60 o 
   2   1  12       76.49       64.27      4.09 o 
   3   1  12      203.75      179.09      4.54 o 
   4   1  12       19.90       23.19      3.53 o 
   5   1  12       63.91       58.08      3.86 o 
   6   1  12      154.72      159.86      6.16 o 
   7   1  12       41.19       44.79      5.09 o 
   8   1  12       22.53       17.59      4.59 o 
   9   1  12       30.56       34.94      5.14 o 
  10   1  12        6.72       13.21      6.60 o 
 -12   2  12        5.74       17.77      8.10 o 
 -11   2  12        0.70        8.46      7.22 o 
 -10   2  12       22.58       28.77      8.30 o 
  -9   2  12        5.15        5.15     10.02 o 
  -8   2  12       78.83       93.23      9.30 o 
  -7   2  12      433.69      354.47     23.74 o 
  -6   2  12      988.07      989.65     26.60 o 
  -5   2  12      245.86      271.05      8.34 o 
  -4   2  12       56.37       38.35      4.38 o 
  -3   2  12       48.31       67.83      3.49 o 
  -2   2  12     3853.74     4279.24     30.51 o 
  -1   2  12       56.59       61.82      6.42 o 
   0   2  12      888.03      919.62     14.81 o 
   1   2  12        1.07        2.34      3.76 o 
   2   2  12        6.20        5.80      2.72 o 
   3   2  12      379.75      376.71     10.22 o 
   4   2  12       55.17       71.54      5.11 o 
   5   2  12       57.52       47.54      4.81 o 
   6   2  12        0.04        4.39      3.58 o 
   7   2  12       81.57       89.74      6.62 o 
   8   2  12       86.07       89.55      6.81 o 
   9   2  12       23.59       41.24      6.18 o 
  10   2  12       10.51       13.02      8.14 o 
 -11   3  12        5.31       10.07      8.59 o 
 -10   3  12        1.04        1.21      7.28 o 
  -9   3  12        1.71       -0.38      5.97 o 
  -8   3  12      152.78      152.23     11.31 o 
  -7   3  12       18.59       16.60      5.81 o 
  -6   3  12      442.72      399.67     15.36 o 
  -5   3  12       19.92       20.87      5.06 o 
  -4   3  12      372.12      382.11     14.12 o 
  -3   3  12       90.47       92.43      4.11 o 
  -2   3  12        9.51        9.19      2.79 o 
  -1   3  12        0.08        3.67      2.92 o 
   0   3  12      769.59      779.62     10.98 o 
   1   3  12        0.00        4.10      2.91 o 
   2   3  12      102.06       91.48      5.73 o 
   3   3  12        0.35        5.72      3.28 o 
   4   3  12        6.79        9.90      3.63 o 
   5   3  12      342.25      348.57     11.67 o 
   6   3  12      687.60      657.56     16.33 o 
   7   3  12        2.93        7.86      6.98 o 
   8   3  12       15.57       15.67      6.32 o 
   9   3  12        0.22        4.36      8.58 o 
 -10   4  12       12.05       15.23      6.91 o 
  -9   4  12        0.27       -4.38      5.61 o 
  -8   4  12       33.54       33.67      7.45 o 
  -7   4  12        4.29        8.73      5.95 o 
  -6   4  12       19.79       31.56      6.99 o 
  -5   4  12       90.08      109.35     13.43 o 
  -4   4  12       59.37       61.63      8.91 o 
  -3   4  12      279.51      243.47      9.28 o 
  -2   4  12      361.67      355.02      8.44 o 
  -1   4  12        0.14        4.73      4.82 o 
   0   4  12       66.58       69.02      3.94 o 
   1   4  12      167.65      165.49      7.42 o 
   2   4  12       26.21       21.95      4.02 o 
   3   4  12      116.60      119.69      7.17 o 
   4   4  12      246.66      239.47      9.80 o 
   5   4  12       61.97       80.65      6.66 o 
   6   4  12       68.27       59.76      8.01 o 
   7   4  12       66.98       60.47      6.09 o 
   8   4  12       24.31       31.65      8.23 o 
  -9   5  12        8.41       17.83      7.14 o 
  -8   5  12        3.46        7.50      6.39 o 
  -7   5  12       27.23       34.86      7.08 o 
  -6   5  12        0.21        9.83      5.46 o 
  -5   5  12       26.26       35.10      7.10 o 
  -4   5  12       64.83       61.00      7.56 o 
  -3   5  12        0.45        5.91      3.86 o 
  -2   5  12      635.62      641.00     13.37 o 
  -1   5  12      339.20      324.67      7.90 o 
   0   5  12        0.30        3.12      3.26 o 
   1   5  12       42.51       40.16      4.88 o 
   2   5  12      281.01      253.42      9.92 o 
   3   5  12        2.01        1.64      3.49 o 
   4   5  12      124.78      129.60      7.66 o 
   5   5  12        0.07        6.20      4.08 o 
   6   5  12        0.85       -7.49      4.99 o 
   7   5  12        0.26        3.29      9.50 o 
  -8   6  12       10.63       21.20      6.86 o 
  -7   6  12        0.03        8.23      6.06 o 
  -6   6  12       10.71       31.65      9.13 o 
  -5   6  12        2.14       11.67      5.98 o 
  -4   6  12      178.12      203.22     12.72 o 
  -3   6  12      144.33       88.60     32.50 o 
  -2   6  12        1.78       20.86      7.32 o 
  -1   6  12       21.19       20.88      5.27 o 
   0   6  12       37.57       36.40      4.59 o 
   1   6  12        2.21        6.56      3.62 o 
   2   6  12       61.63       72.24      6.11 o 
   3   6  12        0.07        7.96      5.03 o 
   4   6  12       30.02       15.62      6.13 o 
   5   6  12        0.98       -5.48      4.91 o 
   6   6  12        0.21        3.64      5.51 o 
  -5   7  12       15.11       27.72      7.22 o 
  -4   7  12       66.88       87.27     14.26 o 
  -3   7  12       23.43       13.02     11.08 o 
  -1   7  12        0.14        4.55      5.02 o 
   0   7  12        8.12        3.91      4.63 o 
   1   7  12       13.87       22.16      4.64 o 
   2   7  12       74.08       74.06      6.45 o 
   3   7  12        0.25       -1.14      5.42 o 
 -11   0  13        6.14       20.19     11.47 o 
  -9   0  13      186.93      187.72     18.29 o 
  -7   0  13      389.45      410.53     22.30 o 
  -5   0  13       27.68       18.96      3.87 o 
  -3   0  13       55.30       61.57      6.35 o 
  -1   0  13      530.31      506.00     11.12 o 
   1   0  13      860.80      966.67     15.41 o 
   3   0  13       20.05       23.75      3.15 o 
   5   0  13       89.11       85.24      6.13 o 
   7   0  13        5.92        6.10      7.44 o 
   9   0  13        3.10       15.26      7.36 o 
 -12   1  13       21.15       25.78      8.60 o 
 -11   1  13        3.27       10.28      7.66 o 
 -10   1  13        4.56       11.30      7.05 o 
  -9   1  13       82.83       80.54      9.26 o 
  -8   1  13       26.62       31.47      6.73 o 
  -7   1  13        2.71        0.84      4.83 o 
  -6   1  13       71.57       63.18      3.78 o 
  -5   1  13       39.01       40.41      3.27 o 
  -4   1  13      138.05      142.24      4.81 o 
  -3   1  13      737.13      683.41     10.27 o 
  -2   1  13      925.61      919.92     12.99 o 
  -1   1  13     1094.93     1141.34     12.91 o 
   0   1  13        5.94        5.37      2.47 o 
   1   1  13     1089.63     1047.42     15.50 o 
   2   1  13       17.66       18.26      3.72 o 
   3   1  13      252.37      216.14      7.38 o 
   4   1  13       25.55       31.30      5.27 o 
   5   1  13      105.45      104.76     11.43 o 
   6   1  13       81.43       76.03      5.69 o 
   7   1  13        3.34        7.16      3.68 o 
   8   1  13       32.92       40.12      5.19 o 
   9   1  13        7.36       12.99      5.56 o 
  10   1  13       29.70       33.80      6.67 o 
 -11   2  13        3.44        3.65      7.00 o 
 -10   2  13        5.53       12.54      6.61 o 
  -9   2  13       72.44       89.92      9.78 o 
  -8   2  13       17.56       21.21      6.22 o 
  -7   2  13      685.16      655.55     22.13 o 
  -6   2  13       23.60       30.56      8.69 o 
  -5   2  13      466.85      466.35      8.64 o 
  -4   2  13       52.83       56.08      3.66 o 
  -3   2  13     1733.12     1709.25     20.51 o 
  -2   2  13       11.40       15.80      2.09 o 
  -1   2  13      848.23      881.54     25.18 o 
   0   2  13      132.74      136.85      5.77 o 
   1   2  13        2.14        3.40      2.50 o 
   2   2  13      330.18      300.25      8.93 o 
   3   2  13      502.76      494.50     11.95 o 
   4   2  13      372.30      356.36     10.56 o 
   5   2  13      142.04      143.53      7.34 o 
   6   2  13        4.49        4.23      3.57 o 
   7   2  13       89.12       87.93      6.61 o 
   8   2  13        0.27        8.56      7.59 o 
   9   2  13        3.45       19.57      4.54 o 
 -11   3  13       15.41       24.31      7.51 o 
 -10   3  13       14.07       15.16      7.14 o 
  -9   3  13       12.54       14.58      6.47 o 
  -8   3  13      294.11      243.04     13.67 o 
  -7   3  13       85.48       84.50      9.53 o 
  -6   3  13       53.53       48.40      6.69 o 
  -5   3  13       10.97       11.54      3.75 o 
  -4   3  13       56.95       43.10      7.29 o 
  -3   3  13      146.65      141.39      5.15 o 
  -2   3  13       65.94       87.54      3.78 o 
  -1   3  13       18.54       21.29      3.20 o 
   0   3  13      221.77      206.89      5.17 o 
   1   3  13       62.96       50.26      4.39 o 
   2   3  13      276.94      261.32      9.01 o 
   3   3  13      144.65      119.85      6.61 o 
   4   3  13      109.18      107.79      6.76 o 
   5   3  13     2393.10     2386.40     32.74 o 
   6   3  13       14.61       19.50      4.39 o 
   7   3  13       21.38       20.80      8.32 o 
   8   3  13        1.30       10.81      4.28 o 
   9   3  13       13.99       25.00      7.33 o 
 -10   4  13       13.07       10.30      6.56 o 
  -9   4  13       27.26       33.17      7.59 o 
  -8   4  13       10.31        9.08      6.10 o 
  -7   4  13       16.74       18.49      6.19 o 
  -6   4  13      521.60      504.12     18.60 o 
  -5   4  13      396.53      386.03     15.63 o 
  -4   4  13      201.65      221.26     12.35 o 
  -3   4  13       32.57       31.43      4.38 o 
  -2   4  13       64.40       63.35      3.98 o 
  -1   4  13       41.73       41.39      3.80 o 
   0   4  13        0.35        3.08      3.35 o 
   1   4  13      102.30       89.40      5.89 o 
   2   4  13      118.25      126.92      7.21 o 
   3   4  13       16.48       18.13      5.40 o 
   4   4  13       34.81       35.04      6.85 o 
   5   4  13       19.76       15.70      4.43 o 
   6   4  13       50.91       46.84      5.45 o 
   7   4  13       41.77       41.97      7.71 o 
   8   4  13        0.22        7.97      6.00 o 
  -9   5  13       21.00       41.70     19.46 o 
  -8   5  13       23.50       35.00      7.80 o 
  -7   5  13       16.42       20.52      7.70 o 
  -6   5  13       48.44       62.44      7.93 o 
  -5   5  13       96.61       81.13      8.90 o 
  -3   5  13        9.02       31.88     20.05 o 
  -2   5  13      187.00      181.08      9.86 o 
  -1   5  13      624.09      595.14     10.86 o 
   0   5  13       74.71       77.82      5.93 o 
   1   5  13      406.20      409.68     12.41 o 
   2   5  13       13.08       16.47      4.08 o 
   3   5  13      199.04      183.23     12.22 o 
   4   5  13       14.09       14.02      6.45 o 
   5   5  13        0.11        8.02      7.16 o 
   6   5  13       14.73       10.39     10.60 o 
   7   5  13       13.70        0.81      8.92 o 
  -7   6  13       86.45       82.36      9.88 o 
  -6   6  13       61.03       62.18      8.51 o 
  -5   6  13        8.98       15.84      6.54 o 
  -4   6  13       73.37       45.49     18.55 o 
  -3   6  13      186.47      175.98     11.65 o 
  -2   6  13      156.67      147.32     10.46 o 
  -1   6  13       23.28       21.95      7.33 o 
   0   6  13       71.27       68.67      5.73 o 
   1   6  13       12.08       19.68      4.05 o 
   2   6  13       13.58       18.10      4.85 o 
   3   6  13        1.64        4.52      4.78 o 
   4   6  13       31.16       37.28      5.08 o 
   5   6  13        9.82        6.26     10.05 o 
  -5   7  13       12.51       30.71      7.28 o 
  -4   7  13        5.54       19.60     17.44 o 
  -3   7  13       91.25       91.56     16.32 o 
  -1   7  13        6.16        6.08      6.61 o 
   0   7  13       24.58       22.66      4.64 o 
   1   7  13       41.58       44.52      6.13 o 
   2   7  13        0.83       -1.46      3.71 o 
   3   7  13       14.44       17.79      5.74 o 
 -12   0  14        0.06        5.94     11.24 o 
 -10   0  14        8.83       19.67     11.16 o 
  -8   0  14      151.87      158.00     16.26 o 
  -6   0  14       86.67       89.43      6.94 o 
  -4   0  14       60.70       58.68      6.76 o 
  -2   0  14     2070.96     2128.34     28.67 o 
   0   0  14     1970.04     1934.89     25.65 o 
   2   0  14       28.06       31.12      4.88 o 
   4   0  14        1.64        2.21      2.81 o 
   6   0  14        0.01        3.26      6.71 o 
   8   0  14       23.92       19.67      8.40 o 
  10   0  14       14.22       30.70      8.92 o 
 -12   1  14        0.00       12.64      8.25 o 
 -11   1  14        9.02       11.84      8.35 o 
 -10   1  14       36.04       49.05      9.00 o 
  -9   1  14       11.86        6.91      6.36 o 
  -8   1  14       17.92       16.06      6.35 o 
  -7   1  14       37.53       31.03      6.49 o 
  -6   1  14       38.43       31.84      3.20 o 
  -5   1  14      397.08      354.42      9.89 o 
  -4   1  14       20.44       17.35      2.75 o 
  -3   1  14        0.01        5.40      1.95 o 
  -2   1  14      292.02      341.16      7.91 o 
  -1   1  14     1852.12     1934.38     16.85 o 
   0   1  14     1908.00     2053.55     31.77 o 
   1   1  14      133.10      117.22      5.26 o 
   2   1  14       57.14       57.86      4.14 o 
   3   1  14        1.41        4.44      3.19 o 
   4   1  14      152.47      144.74      6.66 o 
   5   1  14      136.46      120.91      7.31 o 
   6   1  14        0.07        6.78      3.54 o 
   7   1  14        0.60        6.29      3.80 o 
   8   1  14       55.67       70.63      8.15 o 
   9   1  14        7.06       12.81      5.48 o 
 -11   2  14        0.90        3.85      7.80 o 
 -10   2  14       71.81       80.20     10.22 o 
  -9   2  14       68.35       64.17      8.88 o 
  -8   2  14      240.30      234.53     13.39 o 
  -7   2  14        8.99        4.67      5.15 o 
  -6   2  14      182.15      168.17      8.07 o 
  -5   2  14      251.01      263.72      6.76 o 
  -4   2  14       44.88       50.09      3.83 o 
  -3   2  14        0.78       10.03      2.44 o 
  -2   2  14      963.81      930.69     11.47 o 
  -1   2  14      445.18      496.58      8.22 o 
   0   2  14      578.02      579.02     12.03 o 
   1   2  14        5.71        5.14      2.76 o 
   2   2  14        5.99       10.66      3.34 o 
   3   2  14      962.84      981.04     17.30 o 
   4   2  14      434.76      442.58     15.17 o 
   5   2  14      165.82      171.20      7.97 o 
   6   2  14       85.31       81.37      6.26 o 
   7   2  14       11.44       16.89      4.28 o 
   8   2  14        0.75       11.52      5.57 o 
   9   2  14       16.89       40.03      8.88 o 
 -11   3  14       11.09       10.28      7.10 o 
 -10   3  14       81.84       80.92     10.04 o 
  -9   3  14        1.27        6.01      6.98 o 
  -8   3  14      164.90      141.92     12.75 o 
  -7   3  14        6.39        6.98      5.45 o 
  -6   3  14       32.19       26.11      5.85 o 
  -5   3  14        6.91       19.44      5.91 o 
  -4   3  14       57.29       62.64      5.32 o 
  -3   3  14        0.24        5.59      2.45 o 
  -2   3  14      130.56      125.65      4.50 o 
  -1   3  14        8.72       15.54      2.89 o 
   0   3  14      319.44      301.72      9.24 o 
   1   3  14      114.30      119.26      6.37 o 
   2   3  14       62.15       59.74      5.25 o 
   3   3  14        1.94        7.24      3.81 o 
   4   3  14      841.00      840.05     17.82 o 
   5   3  14      187.87      193.67     11.55 o 
   6   3  14       60.67       61.66      5.89 o 
   7   3  14        6.15       10.09      4.45 o 
   8   3  14        0.98       11.24      4.27 o 
   9   3  14       14.78       22.23      7.16 o 
 -10   4  14        2.23        5.79      6.75 o 
  -9   4  14       74.03       72.32      9.24 o 
  -8   4  14        9.14       15.51      6.30 o 
  -7   4  14      105.67      101.83      9.56 o 
  -6   4  14      193.09      186.35     11.83 o 
  -5   4  14        0.43       16.29      8.63 o 
  -4   4  14      923.26      874.78     18.66 o 
  -3   4  14      226.41      229.12     19.49 o 
  -2   4  14      132.51      132.45      6.26 o 
  -1   4  14      219.67      216.67      6.04 o 
   0   4  14      508.58      517.37     13.12 o 
   1   4  14       50.63       40.28      4.83 o 
   2   4  14      862.85      827.43     17.59 o 
   3   4  14      895.45      807.54     17.80 o 
   4   4  14        1.12        3.86      3.56 o 
   5   4  14        4.23       12.73      4.03 o 
   6   4  14        8.02       14.05      4.63 o 
   7   4  14        2.15       15.39      5.08 o 
   8   4  14        3.49       16.07      9.08 o 
  -9   5  14        0.05       16.59      6.74 o 
  -8   5  14        4.01       12.15      6.56 o 
  -7   5  14       27.61       37.61     10.47 o 
  -6   5  14       29.80       36.05      7.12 o 
  -5   5  14       76.58       74.42      8.55 o 
  -4   5  14       85.22       80.91      9.15 o 
  -3   5  14       12.49       23.60      5.18 o 
  -2   5  14      131.03      142.71      8.50 o 
  -1   5  14      237.93      225.27      8.09 o 
   0   5  14        3.94       -1.93      3.33 o 
   1   5  14      153.94      164.36      8.23 o 
   2   5  14       76.57       84.04     11.22 o 
   3   5  14       77.23       82.46      8.03 o 
   4   5  14      133.71      134.95     11.43 o 
   5   5  14        0.93       10.11     10.38 o 
   6   5  14        2.58        5.83      5.54 o 
   7   5  14        8.01        7.02      9.69 o 
  -7   6  14        1.22        9.40      6.46 o 
  -6   6  14       58.48       69.69      8.74 o 
  -5   6  14       33.66       42.49      7.75 o 
  -4   6  14      185.83      146.39     10.77 o 
  -3   6  14       51.34       91.16     15.17 o 
  -2   6  14       29.59       30.73      5.98 o 
  -1   6  14       68.33       66.22      6.25 o 
   0   6  14        3.76        9.34      3.69 o 
   1   6  14       46.62       49.92      5.44 o 
   2   6  14       82.93       71.82      6.30 o 
   3   6  14       55.66       51.37      5.61 o 
   4   6  14        0.53        5.07      4.01 o 
   5   6  14       31.42       52.54      8.44 o 
  -5   7  14        4.20       13.21     11.26 o 
  -4   7  14       30.97       34.09     12.16 o 
  -3   7  14       49.91      132.38     17.66 o 
  -2   7  14       59.16       73.04     13.73 o 
  -1   7  14        0.04        0.13      7.04 o 
   0   7  14       26.60       31.61      5.04 o 
   1   7  14       57.08       63.34      7.95 o 
   2   7  14        5.33       11.72      4.30 o 
 -11   0  15        0.82        6.58     10.68 o 
  -9   0  15       72.31       72.31     12.69 o 
  -7   0  15      147.98      140.19     14.11 o 
  -5   0  15     1014.52     1069.86     25.48 o 
  -3   0  15      155.68      135.76      6.71 o 
  -1   0  15     2344.64     2371.93     40.57 o 
   1   0  15       97.12      109.90     13.20 o 
   3   0  15       91.56       95.47      7.24 o 
   5   0  15       56.21       46.69      9.82 o 
   7   0  15      201.22      191.88     16.41 o 
   9   0  15        0.09        8.49      8.13 o 
 -12   1  15        1.31        8.93      9.56 o 
 -11   1  15       53.29       44.89      9.48 o 
 -10   1  15       95.01       96.24     10.96 o 
  -9   1  15       31.28       39.56      7.95 o 
  -8   1  15       15.57       15.51      6.30 o 
  -7   1  15       57.72       56.85      7.25 o 
  -6   1  15        0.02        6.10      2.75 o 
  -5   1  15        1.27        6.69      2.77 o 
  -4   1  15      224.05      260.43      7.80 o 
  -3   1  15      140.05      130.38      4.68 o 
  -2   1  15       38.26       29.80      2.96 o 
  -1   1  15      845.08      829.50     10.07 o 
   0   1  15       15.78       27.29      4.21 o 
   1   1  15      147.31      112.75      5.28 o 
   2   1  15        8.48        5.77      3.02 o 
   3   1  15       67.37       64.04      4.65 o 
   4   1  15      161.21      153.24      7.14 o 
   5   1  15       28.76       40.32      4.64 o 
   6   1  15       72.84       72.65      5.79 o 
   7   1  15       13.42       24.50      5.92 o 
   8   1  15        5.49        9.68      5.67 o 
   9   1  15       34.78       43.75      9.69 o 
 -11   2  15       10.70        6.78      7.11 o 
 -10   2  15        5.68       19.40      7.43 o 
  -9   2  15       69.14       64.81      8.97 o 
  -8   2  15       13.96        9.39      5.96 o 
  -7   2  15        3.30        8.82      5.10 o 
  -6   2  15       31.49       37.45      4.96 o 
  -5   2  15     2479.88     2360.91     24.12 o 
  -4   2  15      162.40      159.30      5.51 o 
  -3   2  15      202.48      197.88      6.04 o 
  -2   2  15       71.12       77.72      3.64 o 
  -1   2  15       54.74       44.87      3.58 o 
   0   2  15        2.44        3.49      2.65 o 
   1   2  15       93.61       97.44      5.59 o 
   2   2  15       21.15       23.00      3.94 o 
   3   2  15      290.19      277.00      9.31 o 
   4   2  15      474.67      460.33     12.52 o 
   5   2  15        7.23       10.90      4.08 o 
   6   2  15      155.69      164.41      8.39 o 
   7   2  15        5.67        9.53      4.85 o 
   8   2  15        4.62        8.19      7.31 o 
   9   2  15        1.04        3.03      5.43 o 
 -11   3  15        0.39       -7.15      6.37 o 
 -10   3  15       26.66       19.29      7.37 o 
  -9   3  15       55.14       53.64      8.44 o 
  -8   3  15       13.31       18.45      6.61 o 
  -7   3  15      110.14      110.12      9.44 o 
  -6   3  15       19.04       20.39      5.42 o 
  -5   3  15      268.00      253.76     19.73 o 
  -4   3  15      202.50      190.99      8.25 o 
  -3   3  15      163.39      157.74      5.65 o 
  -2   3  15      106.49      102.68      4.19 o 
  -1   3  15       76.19       71.18      6.35 o 
   0   3  15       53.92       50.35      4.58 o 
   1   3  15      674.74      699.99     14.86 o 
   2   3  15      164.48      161.79      7.70 o 
   3   3  15     1224.10     1112.81     26.76 o 
   4   3  15       66.66       59.00      8.14 o 
   5   3  15        2.32        5.15      4.13 o 
   6   3  15       21.66       18.78      8.59 o 
   7   3  15       80.12       84.13      6.99 o 
   8   3  15        0.67        8.69      4.45 o 
 -10   4  15       41.53       50.37      8.99 o 
  -9   4  15       54.95       31.46     10.65 o 
  -8   4  15        5.80       11.51      6.87 o 
  -7   4  15        1.06        3.23      5.28 o 
  -6   4  15      131.48      114.19     21.09 o 
  -5   4  15        3.42       13.56      3.81 o 
  -4   4  15        6.06       11.69      3.86 o 
  -3   4  15     1344.49     1382.69     23.11 o 
  -2   4  15       45.23       58.02      6.71 o 
  -1   4  15       26.74       22.63      3.49 o 
   0   4  15       18.90       13.16      3.84 o 
   1   4  15       50.92       38.34      5.05 o 
   2   4  15       38.27       39.64      5.28 o 
   3   4  15      607.27      549.58     14.83 o 
   4   4  15       39.10       33.98      4.84 o 
   5   4  15      103.58       99.08      8.84 o 
   6   4  15        0.31       -5.14      3.71 o 
   7   4  15        0.13        9.25      4.45 o 
   8   4  15        1.15       11.55     13.42 o 
  -9   5  15        6.86       25.88     21.97 o 
  -8   5  15        0.66       10.42      6.12 o 
  -7   5  15       10.21       19.48      6.36 o 
  -6   5  15      107.75      117.39      9.91 o 
  -5   5  15        6.35       20.09      5.30 o 
  -4   5  15      111.53      120.88      8.70 o 
  -3   5  15        2.14        7.29      7.45 o 
  -2   5  15       96.83       93.46      7.16 o 
  -1   5  15      136.69      144.74      6.76 o 
   0   5  15      113.08       88.19      6.36 o 
   1   5  15      389.80      349.61     11.88 o 
   2   5  15        1.48        2.90      3.46 o 
   3   5  15       25.77       21.54      8.38 o 
   4   5  15        2.92       15.74      4.89 o 
   5   5  15       86.74       89.59      8.05 o 
   6   5  15        1.46        8.64      4.31 o 
  -7   6  15       35.18       49.97     17.67 o 
  -6   6  15        0.86       15.38      5.92 o 
  -5   6  15       47.67       41.32      6.71 o 
  -4   6  15       30.69       14.55     10.14 o 
  -3   6  15      143.21      178.56     19.08 o 
  -2   6  15        9.52        9.49      6.16 o 
  -1   6  15       14.32       13.12      4.19 o 
   0   6  15       10.86       17.68      4.16 o 
   1   6  15        5.03       11.90      4.11 o 
   2   6  15      121.97      134.28      8.28 o 
   3   6  15       60.84       68.84      6.34 o 
   4   6  15       21.59       25.33      4.88 o 
   5   6  15        0.48       10.26      6.33 o 
  -4   7  15        0.03        3.89      9.68 o 
  -3   7  15       23.96       23.45     10.78 o 
  -2   7  15      157.17      167.28     18.75 o 
  -1   7  15      124.99      122.26      8.59 o 
   0   7  15        0.11        6.67      4.15 o 
   1   7  15      105.65       89.93      8.93 o 
   2   7  15        1.18        5.10      6.85 o 
 -10   0  16        4.58       18.04     10.72 o 
  -8   0  16       21.63       25.71      9.70 o 
  -6   0  16     1941.74     1987.92     31.79 o 
  -4   0  16      386.13      341.69     23.91 o 
  -2   0  16      623.67      590.84     13.71 o 
   0   0  16     2439.93     2452.75     31.32 o 
   2   0  16      514.94      513.50     11.23 o 
   4   0  16       53.56       38.52      9.17 o 
   6   0  16       80.71       86.96     12.10 o 
   8   0  16       56.01       36.41     10.07 o 
 -11   1  16        2.28        8.66     15.58 o 
 -10   1  16       46.42       52.53      9.38 o 
  -9   1  16        3.19        5.28      6.31 o 
  -8   1  16      129.08      146.98     10.97 o 
  -7   1  16       17.20       28.46      6.41 o 
  -6   1  16       38.10       45.42      3.85 o 
  -5   1  16       28.20       37.26      3.47 o 
  -4   1  16      418.58      438.17      8.99 o 
  -3   1  16      115.51      124.23      4.69 o 
  -2   1  16        1.37        1.86      2.34 o 
  -1   1  16      363.88      393.89      6.78 o 
   0   1  16       15.34       20.43      2.65 o 
   1   1  16       35.69       38.20      3.65 o 
   2   1  16      219.85      209.74      7.38 o 
   3   1  16       69.17       71.67      5.11 o 
   4   1  16        0.04        7.63      5.92 o 
   5   1  16        2.00        5.62      3.39 o 
   6   1  16      153.43      172.63     11.06 o 
   7   1  16      120.06      124.09     10.04 o 
   8   1  16       16.16       26.98      6.28 o 
   9   1  16        4.20       14.48      6.03 o 
 -11   2  16        1.79        5.46      7.37 o 
 -10   2  16        9.34       27.48      8.31 o 
  -9   2  16       12.94       10.23      6.50 o 
  -8   2  16       20.84       22.53      6.44 o 
  -7   2  16       12.22        8.43      5.21 o 
  -6   2  16        1.48        5.66      3.80 o 
  -5   2  16        3.45       16.45      3.32 o 
  -4   2  16      465.24      444.41      9.24 o 
  -3   2  16      641.14      680.58     11.37 o 
  -2   2  16       18.17       12.63      2.51 o 
  -1   2  16      440.04      440.59     12.75 o 
   0   2  16      354.19      324.58      9.44 o 
   1   2  16      399.08      405.75      8.12 o 
   2   2  16      546.53      544.16     12.98 o 
   3   2  16      588.09      525.73     13.12 o 
   4   2  16       57.64       58.19      5.52 o 
   5   2  16      241.88      237.49      9.63 o 
   6   2  16       12.71       16.09      5.49 o 
   7   2  16        0.00        2.00      4.05 o 
   8   2  16        0.12        6.37      5.01 o 
   9   2  16       10.48       19.64      7.39 o 
 -10   3  16        0.71        2.72      6.26 o 
  -9   3  16        0.76       14.59      6.57 o 
  -8   3  16        0.15        5.27      5.68 o 
  -7   3  16       16.64       18.08      5.83 o 
  -6   3  16      111.09      105.82      7.43 o 
  -5   3  16        1.66        7.47      3.28 o 
  -4   3  16      356.22      352.10     17.78 o 
  -3   3  16      398.20      385.67      8.81 o 
  -2   3  16      144.47      126.43      5.51 o 
  -1   3  16      232.02      231.58      7.36 o 
   0   3  16       62.51       55.80      4.79 o 
   1   3  16        9.39        7.62      3.66 o 
   2   3  16      330.08      309.37     10.53 o 
   3   3  16      139.91      137.28      7.82 o 
   4   3  16      501.39      487.29     13.81 o 
   5   3  16       23.22       20.02      4.59 o 
   6   3  16        5.26        8.09      4.13 o 
   7   3  16        3.94        9.76      4.31 o 
   8   3  16        0.00       11.64      4.53 o 
 -10   4  16       25.36       26.33      7.70 o 
  -9   4  16        1.57        1.91      5.89 o 
  -8   4  16       14.36       12.02      6.35 o 
  -7   4  16        2.67        6.04      5.47 o 
  -6   4  16      229.26      226.71     12.75 o 
  -5   4  16      240.19      227.64     10.93 o 
  -4   4  16       47.40       52.51      5.25 o 
  -3   4  16       89.67       82.55      6.01 o 
  -2   4  16      484.49      466.48     11.18 o 
  -1   4  16        6.17        4.94      2.85 o 
   0   4  16       94.26       86.38      6.23 o 
   1   4  16       25.21       20.78      4.35 o 
   2   4  16     1024.94      980.25     19.89 o 
   3   4  16       10.02        6.36      4.20 o 
   4   4  16       16.21       10.26      6.75 o 
   5   4  16       33.93       40.41      5.49 o 
   6   4  16       12.91       12.61      4.56 o 
   7   4  16        5.02       11.33      4.88 o 
  -8   5  16       16.97       24.90      6.98 o 
  -7   5  16        0.02        3.66      5.28 o 
  -6   5  16       35.41       52.53     13.61 o 
  -5   5  16        4.86       28.78     10.21 o 
  -4   5  16       84.72       91.22      6.90 o 
  -3   5  16       82.10       71.55      8.60 o 
  -2   5  16       11.62       10.27      4.12 o 
  -1   5  16        7.93       12.75      3.47 o 
   0   5  16      103.04       97.36      6.78 o 
   1   5  16        6.11        9.25      4.04 o 
   2   5  16        9.28        6.46      4.69 o 
   3   5  16        2.05        6.49      3.88 o 
   4   5  16       53.51       61.84      6.11 o 
   5   5  16        4.77       14.94      5.00 o 
   6   5  16       57.72       64.51      6.54 o 
  -7   6  16       11.15       26.96      9.50 o 
  -6   6  16       53.63       85.71      9.21 o 
  -5   6  16        8.60        3.70      9.91 o 
  -4   6  16       12.68        9.36      9.34 o 
  -3   6  16       89.79       77.97      9.17 o 
  -2   6  16      122.32      133.07      8.88 o 
  -1   6  16       45.08       49.83      5.85 o 
   0   6  16       98.14       92.54      6.93 o 
   1   6  16      133.15      124.49      8.00 o 
   2   6  16       59.13       60.43      6.03 o 
   3   6  16       16.68       33.38      4.84 o 
   4   6  16       14.69       19.63      4.69 o 
  -3   7  16        1.44        5.79      9.89 o 
  -2   7  16       54.92       41.88     12.39 o 
  -1   7  16      121.63      122.40      8.72 o 
   0   7  16       13.09       13.40      4.35 o 
   1   7  16        4.78       11.80      5.36 o 
 -11   0  17       21.49       32.04     12.92 o 
  -9   0  17       13.14       16.82     10.80 o 
  -7   0  17      414.41      414.06     14.03 o 
  -5   0  17      526.97      524.34     14.87 o 
  -3   0  17     1103.63     1079.24     20.42 o 
  -1   0  17        4.00        2.59      3.34 o 
   1   0  17     1112.38     1180.34     19.59 o 
   3   0  17      102.52      105.77     12.06 o 
   5   0  17       33.91       28.67      9.09 o 
   7   0  17        1.95        6.79      8.21 o 
   9   0  17       42.31       60.19     11.58 o 
 -11   1  17        2.30       11.93      8.68 o 
 -10   1  17        5.77       20.62      7.54 o 
  -9   1  17       32.51       38.16      7.49 o 
  -8   1  17       30.45       33.81      7.05 o 
  -7   1  17      249.11      234.05     13.54 o 
  -6   1  17      154.52      154.46      6.09 o 
  -5   1  17        6.36       11.34      2.70 o 
  -4   1  17        3.39       21.27      2.95 o 
  -3   1  17        5.50        9.28      2.38 o 
  -2   1  17      252.86      252.19      6.42 o 
  -1   1  17      610.10      611.12      8.79 o 
   0   1  17       28.50       37.97      4.58 o 
   1   1  17      734.49      713.00     13.62 o 
   2   1  17        1.14        5.05      3.10 o 
   3   1  17      383.87      362.61     10.20 o 
   4   1  17       92.86      103.76      6.28 o 
   5   1  17       31.91       21.97      6.12 o 
   6   1  17       11.93       11.92      5.77 o 
   7   1  17       20.94       19.01      6.16 o 
   8   1  17       30.05       27.55      6.76 o 
   9   1  17        3.95        7.94      5.76 o 
 -11   2  17        6.75       22.36      7.90 o 
 -10   2  17       19.47       21.31     12.36 o 
  -9   2  17        2.62       11.07      6.51 o 
  -8   2  17       49.54       53.48     13.93 o 
  -7   2  17       84.21       72.78      7.85 o 
  -6   2  17      228.70      209.84      9.06 o 
  -5   2  17      200.22      175.83      6.94 o 
  -4   2  17        2.80       11.85      2.75 o 
  -3   2  17      225.68      209.37      6.40 o 
  -2   2  17       75.00       77.28      3.48 o 
  -1   2  17      360.86      305.17      9.49 o 
   0   2  17       23.93       25.92      3.86 o 
   1   2  17      800.63      802.06     20.87 o 
   2   2  17       35.24       30.03      4.36 o 
   3   2  17      407.53      377.36     22.45 o 
   4   2  17       52.02       48.93      5.19 o 
   5   2  17        7.81       11.10      3.99 o 
   6   2  17       45.13       47.74      5.39 o 
   7   2  17        6.87       14.21      5.56 o 
   8   2  17        6.27       13.26      5.80 o 
 -10   3  17        0.70       19.92      7.04 o 
  -9   3  17        2.84       16.30      6.67 o 
  -8   3  17       70.39       69.81      8.63 o 
  -7   3  17       34.68       37.69      6.77 o 
  -6   3  17        6.57        7.82      3.72 o 
  -5   3  17        4.39        8.39      3.65 o 
  -4   3  17      163.78      153.76      8.84 o 
  -3   3  17        2.64       13.25      4.64 o 
  -2   3  17      102.57      103.13      5.83 o 
  -1   3  17       34.91       36.23      4.29 o 
   0   3  17        7.94        2.58      3.11 o 
   1   3  17       35.27       32.32      4.57 o 
   2   3  17       10.13        4.98      3.75 o 
   3   3  17       98.11      116.64      7.44 o 
   4   3  17       79.00       82.08      8.59 o 
   5   3  17       42.51       37.90      8.74 o 
   6   3  17        4.94        7.26      4.11 o 
   7   3  17       10.11       17.04      4.64 o 
   8   3  17        5.54        8.58     10.88 o 
  -9   4  17        0.28        7.80      6.34 o 
  -8   4  17        7.59        8.09      6.12 o 
  -7   4  17      103.46      112.63      9.85 o 
  -6   4  17       32.09       27.88     12.62 o 
  -5   4  17      216.61      242.06     10.35 o 
  -4   4  17       49.25       49.07      5.10 o 
  -3   4  17       85.40       72.31      7.90 o 
  -2   4  17      116.30      107.92      5.89 o 
  -1   4  17      257.46      239.42      8.17 o 
   0   4  17       36.74       34.83      7.25 o 
   1   4  17      284.36      274.68     12.37 o 
   2   4  17       34.22       27.02      4.64 o 
   3   4  17        0.53        4.96      3.75 o 
   4   4  17        8.42       17.09      4.63 o 
   5   4  17      117.32      109.11      7.80 o 
   6   4  17      121.61      129.57     12.79 o 
   7   4  17       39.68       45.23      6.20 o 
  -8   5  17        0.39       10.87      6.42 o 
  -7   5  17        5.72        4.39      6.89 o 
  -6   5  17        5.01        9.62      8.22 o 
  -5   5  17       52.29       59.77      7.75 o 
  -4   5  17       84.98       86.93      9.57 o 
  -3   5  17       18.64       23.84      6.28 o 
  -2   5  17       21.91       21.15      4.68 o 
  -1   5  17        8.05       11.59      3.81 o 
   0   5  17       54.08       48.80      5.65 o 
   1   5  17       23.89       35.31      5.13 o 
   2   5  17        8.86       12.07      6.52 o 
   3   5  17        0.13        1.97      3.91 o 
   4   5  17        7.34        8.52      6.03 o 
   5   5  17      104.47      109.93     17.23 o 
   6   5  17        0.61        1.93      4.47 o 
  -6   6  17       47.39       56.85     13.31 o 
  -5   6  17       28.30       36.93     11.24 o 
  -4   6  17        4.41       11.31      9.66 o 
  -3   6  17       46.21       57.49      9.43 o 
  -2   6  17       46.21       47.66      6.08 o 
  -1   6  17       79.04       82.61      7.13 o 
   0   6  17        6.58        7.50      5.87 o 
   1   6  17        4.20       10.98      4.33 o 
   2   6  17        5.25       14.54      4.78 o 
   3   6  17       13.20        9.44      5.27 o 
   4   6  17        2.10        7.55      5.43 o 
  -2   7  17        5.95       12.83     10.70 o 
  -1   7  17      158.91      183.33     10.65 o 
 -10   0  18        1.72      -12.29      8.88 o 
  -8   0  18       73.14       74.84     12.67 o 
  -6   0  18      232.72      208.47     10.35 o 
  -4   0  18      502.03      199.23     12.58 o 
  -2   0  18     1332.07     1365.80     23.04 o 
   0   0  18      846.65      749.81     23.48 o 
   2   0  18       49.39       42.72      8.90 o 
   4   0  18      747.71      744.77     30.12 o 
   6   0  18        6.94       19.19      8.57 o 
   8   0  18        9.90       16.97      8.34 o 
 -11   1  18       34.10       43.24     13.93 o 
 -10   1  18       16.27       38.24      8.78 o 
  -9   1  18        8.87       14.99      9.24 o 
  -8   1  18       95.16      101.30     19.49 o 
  -7   1  18        3.46        9.58      4.10 o 
  -6   1  18      241.08      238.37      7.55 o 
  -5   1  18      116.75      124.82      6.24 o 
  -4   1  18      387.87      354.53      8.57 o 
  -3   1  18       94.25       91.21      5.02 o 
  -2   1  18       12.09       19.54      2.68 o 
  -1   1  18      336.78      329.36      8.27 o 
   0   1  18      174.48      186.14      6.03 o 
   1   1  18       61.48       59.19      6.90 o 
   2   1  18      281.38      248.16      8.38 o 
   3   1  18      200.29      185.98     13.03 o 
   4   1  18       57.04       72.32      7.99 o 
   5   1  18      238.26      243.65     13.15 o 
   6   1  18       79.35       74.68      8.58 o 
   7   1  18       19.92       25.44      6.50 o 
   8   1  18       11.79       12.89      6.20 o 
 -11   2  18        4.51        8.80      7.85 o 
 -10   2  18       16.63       23.81      7.75 o 
  -9   2  18       26.25       23.68      6.98 o 
  -8   2  18        1.62        0.99      8.73 o 
  -7   2  18       66.63       57.39      8.18 o 
  -6   2  18        1.07        8.18      3.84 o 
  -5   2  18       59.88       66.19      4.27 o 
  -4   2  18      472.84      451.19      9.73 o 
  -3   2  18      141.46      139.03      5.86 o 
  -2   2  18      182.18      168.24      6.44 o 
  -1   2  18       12.07        8.86      2.66 o 
   0   2  18     1238.20     1157.88     26.04 o 
   1   2  18       23.51       21.23      3.90 o 
   2   2  18      150.97      148.21      7.34 o 
   3   2  18      234.13      233.43      9.20 o 
   4   2  18       42.33       50.05      7.69 o 
   5   2  18       20.24       22.75      4.70 o 
   6   2  18        1.79        6.31      7.22 o 
   7   2  18       24.08       35.36      8.88 o 
   8   2  18        0.25       10.35      5.50 o 
 -10   3  18        0.11        3.57      6.56 o 
  -9   3  18       24.61       44.39     11.54 o 
  -8   3  18      160.16      161.74     12.48 o 
  -7   3  18       31.34       37.75      6.68 o 
  -6   3  18        8.74       13.56      3.42 o 
  -5   3  18      168.61      154.40      7.90 o 
  -4   3  18        3.97       15.44      5.08 o 
  -3   3  18       68.60       57.43      5.15 o 
  -2   3  18        9.44        6.11      2.92 o 
  -1   3  18      222.26      196.97      7.54 o 
   0   3  18       59.12       52.34      4.95 o 
   1   3  18        0.78       -1.91      3.07 o 
   2   3  18        3.91        2.54      3.73 o 
   3   3  18      644.01      589.92     17.46 o 
   4   3  18       37.01       35.01      6.26 o 
   5   3  18       83.92       88.37      6.75 o 
   6   3  18       25.47       23.79      5.02 o 
   7   3  18       26.53       50.69      9.65 o 
  -9   4  18        9.87       18.29      8.94 o 
  -8   4  18       61.56       62.18      8.42 o 
  -7   4  18        4.16       11.45      5.68 o 
  -6   4  18       82.91       90.45     13.77 o 
  -5   4  18      109.18      103.08      7.13 o 
  -4   4  18       13.81       17.24      6.49 o 
  -3   4  18      138.49      130.37     10.08 o 
  -2   4  18      207.50      198.66     13.47 o 
  -1   4  18        0.12        6.12      3.50 o 
   0   4  18      196.55      192.59      8.86 o 
   1   4  18       31.09       35.91      4.80 o 
   2   4  18       19.20       16.60      4.66 o 
   3   4  18      223.56      196.80     14.30 o 
   4   4  18      357.55      334.58     12.43 o 
   5   4  18      119.87      122.84     13.28 o 
   6   4  18       83.34       86.84      7.39 o 
  -8   5  18       22.70       30.19      6.96 o 
  -7   5  18        0.99        6.26      5.52 o 
  -6   5  18        0.06        5.80      4.92 o 
  -5   5  18       19.88       28.20      6.89 o 
  -4   5  18       87.86       98.64      9.85 o 
  -3   5  18       48.57       52.96      7.76 o 
  -2   5  18      120.54       93.82      7.63 o 
  -1   5  18        2.07        8.98      3.25 o 
   0   5  18      183.49      170.16      8.81 o 
   1   5  18      205.10      220.92      9.97 o 
   2   5  18       22.63       25.64      5.04 o 
   3   5  18        3.63        7.70      4.08 o 
   4   5  18       17.81       17.78      4.86 o 
   5   5  18        5.13       18.87     12.23 o 
  -6   6  18        7.28        9.55     10.39 o 
  -5   6  18        9.72       33.00     12.08 o 
  -4   6  18       35.61       22.43     11.31 o 
  -3   6  18        1.99       -3.11      6.15 o 
  -2   6  18       35.24       49.74     10.31 o 
  -1   6  18        7.78       18.04      4.40 o 
   0   6  18      241.83      206.05     10.71 o 
   1   6  18       33.74       24.20      4.88 o 
   2   6  18       13.69       19.45      4.92 o 
   3   6  18        3.49        3.29      5.81 o 
 -11   0  19        3.58        0.38     11.47 o 
  -9   0  19        1.33       30.01     10.68 o 
  -7   0  19        0.07       12.01      4.54 o 
  -5   0  19     1455.79     1402.93     26.39 o 
  -3   0  19      610.89      596.29     15.28 o 
  -1   0  19      706.51      660.03     14.77 o 
   1   0  19     1585.20     1622.92     43.32 o 
   3   0  19       35.56       34.99      9.66 o 
   5   0  19       19.70       25.23      8.97 o 
   7   0  19       19.10       21.15      9.07 o 
 -11   1  19        0.77        7.15      7.44 o 
 -10   1  19       63.58       80.60     10.58 o 
  -9   1  19       37.71       45.54      7.90 o 
  -8   1  19       23.85       30.10      6.64 o 
  -7   1  19       56.57       66.37      5.81 o 
  -6   1  19       41.14       47.43      4.22 o 
  -5   1  19      695.01      621.96     25.61 o 
  -4   1  19      159.71      168.63      7.27 o 
  -3   1  19       24.64       27.89      3.07 o 
  -2   1  19       30.32       30.42      4.19 o 
  -1   1  19       98.74      106.01      5.04 o 
   0   1  19      155.28      148.70      6.03 o 
   1   1  19        0.02       -0.06      4.47 o 
   2   1  19        7.60       -2.48      4.61 o 
   3   1  19      199.64      184.66     11.38 o 
   4   1  19      305.62      305.98     14.60 o 
   5   1  19       80.44       89.40     11.07 o 
   6   1  19       14.33       13.91      6.54 o 
   7   1  19        4.34       13.02      8.16 o 
   8   1  19       21.21       24.85      6.82 o 
 -10   2  19        0.67       -3.95      6.56 o 
  -9   2  19        5.62        5.51      5.96 o 
  -8   2  19        1.91        5.99      5.93 o 
  -7   2  19      177.01      152.06      8.40 o 
  -6   2  19       66.68       59.08      6.66 o 
  -5   2  19        4.13       10.57      3.80 o 
  -4   2  19       81.17       83.69      4.70 o 
  -3   2  19       94.81       99.45      4.71 o 
  -2   2  19       37.62       49.06      4.10 o 
  -1   2  19       81.05       67.58      5.41 o 
   0   2  19      262.41      236.64     23.14 o 
   1   2  19       25.80       23.16      3.91 o 
   2   2  19       12.64       13.70      4.07 o 
   3   2  19      359.17      357.31     11.36 o 
   4   2  19        5.41        5.41      5.44 o 
   5   2  19       11.70       13.53      5.56 o 
   6   2  19        2.92        7.61      5.28 o 
   7   2  19       15.22       17.90      6.11 o 
 -10   3  19       20.29       24.99      7.42 o 
  -9   3  19      229.46      198.51     13.56 o 
  -8   3  19        3.32       17.15      6.32 o 
  -7   3  19        3.34        8.48      6.31 o 
  -6   3  19       79.10       67.55      9.77 o 
  -5   3  19      152.40      142.42      7.62 o 
  -4   3  19       95.05       88.88     16.21 o 
  -3   3  19      168.27      136.55      7.17 o 
  -2   3  19       10.28       15.26      4.17 o 
  -1   3  19       11.99       14.60      3.12 o 
   0   3  19      273.44      252.00      9.45 o 
   1   3  19       24.91       24.94      4.20 o 
   2   3  19        6.09        4.20      3.96 o 
   3   3  19      597.17      550.36     15.56 o 
   4   3  19       23.82       41.61      5.79 o 
   5   3  19       33.06       37.34      8.73 o 
   6   3  19       24.71       21.69     18.38 o 
   7   3  19       36.90       55.30     15.20 o 
  -9   4  19        0.65        5.17      6.19 o 
  -8   4  19       25.90       35.90      7.20 o 
  -7   4  19       87.13       93.00      9.16 o 
  -6   4  19        1.32       11.06      4.95 o 
  -5   4  19       64.74       75.10      8.51 o 
  -4   4  19       13.50       17.35      5.54 o 
  -3   4  19       31.80       35.13      6.54 o 
  -2   4  19        0.95       -3.32      2.90 o 
  -1   4  19      560.06      486.64     13.80 o 
   0   4  19       27.65       24.42      4.33 o 
   1   4  19       11.52        5.67      5.42 o 
   2   4  19      188.46      178.86      9.06 o 
   3   4  19      111.60      113.60      7.57 o 
   4   4  19        7.22       11.28      4.57 o 
   5   4  19       77.62       97.57      7.65 o 
   6   4  19        1.30        8.76      5.20 o 
  -8   5  19        0.21       11.39      6.22 o 
  -7   5  19       32.62       52.42     12.79 o 
  -6   5  19        0.83       15.86      9.74 o 
  -5   5  19        4.59       15.34      6.20 o 
  -4   5  19        4.58        8.63      6.15 o 
  -3   5  19       49.82       28.84      7.06 o 
  -2   5  19      120.31      122.84      8.51 o 
  -1   5  19        8.26       11.18      4.57 o 
   0   5  19      117.26      130.73      8.03 o 
   1   5  19      236.82      224.57     10.16 o 
   2   5  19        1.42        7.05      4.30 o 
   3   5  19       11.05       12.06      4.50 o 
   4   5  19       17.52       27.21      9.03 o 
   5   5  19        1.28       15.27      4.95 o 
  -5   6  19        4.71       21.88     10.74 o 
  -4   6  19       18.47       14.24      6.43 o 
  -3   6  19       88.61       99.68     10.49 o 
  -2   6  19       44.20       36.74      5.94 o 
  -1   6  19       53.47       56.49      7.53 o 
   0   6  19       35.00       36.04      5.29 o 
   1   6  19        7.24       10.94      5.45 o 
   2   6  19       11.27       10.37      4.52 o 
 -10   0  20        0.14       -2.11     10.83 o 
  -8   0  20       21.56       30.22      9.82 o 
  -6   0  20      764.33      709.71     18.81 o 
  -4   0  20      555.40      529.44     15.34 o 
  -2   0  20     1474.22     1466.22     24.96 o 
   0   0  20      485.16      490.49     22.97 o 
   2   0  20     2336.67     2374.23     56.93 o 
   4   0  20       62.29       79.46     12.50 o 
   6   0  20       88.80       51.10     11.20 o 
   8   0  20        8.64       30.78      9.70 o 
 -11   1  20        5.51        9.07      7.67 o 
 -10   1  20       57.64       72.67      9.98 o 
  -9   1  20        2.35        7.32      7.97 o 
  -8   1  20       30.75       37.18      7.18 o 
  -7   1  20        5.26        9.10      4.61 o 
  -6   1  20      125.96      125.98      6.02 o 
  -5   1  20      131.16      127.49      5.84 o 
  -4   1  20      982.12      901.93     14.46 o 
  -3   1  20        9.06       13.76      2.84 o 
  -2   1  20        3.47       10.60      3.16 o 
  -1   1  20      173.36      175.29      6.44 o 
   0   1  20        9.79       16.86      2.82 o 
   1   1  20       12.68       22.57      6.24 o 
   2   1  20        1.37        0.10      4.85 o 
   3   1  20       12.13       17.08      5.96 o 
   4   1  20      437.61      412.96     16.99 o 
   5   1  20        4.65        7.66      5.74 o 
   6   1  20        0.85       13.29      6.07 o 
   7   1  20       60.84       57.16     18.83 o 
 -10   2  20        1.87        7.07      7.06 o 
  -9   2  20        7.77       17.24      6.76 o 
  -8   2  20        3.72        9.79      5.95 o 
  -7   2  20       13.63       16.29      4.50 o 
  -6   2  20      156.32      152.82      9.98 o 
  -5   2  20        7.65       14.71      3.88 o 
  -4   2  20       19.71       27.42      3.39 o 
  -3   2  20       75.62       73.71      5.41 o 
  -2   2  20      396.72      388.21     11.60 o 
  -1   2  20        0.14        1.34      2.81 o 
   0   2  20        1.93        5.82      3.85 o 
   1   2  20      255.47      239.04      8.98 o 
   2   2  20      385.09      371.31     11.43 o 
   3   2  20        3.32        2.26      5.30 o 
   4   2  20      120.27      130.20     10.24 o 
   5   2  20        3.90        5.36      5.46 o 
   6   2  20       72.37       70.78      9.60 o 
   7   2  20        0.16        3.10      5.31 o 
 -10   3  20       44.45       55.03      8.86 o 
  -9   3  20        0.13       12.92      6.69 o 
  -8   3  20       28.68       37.68     10.67 o 
  -7   3  20        0.50       10.35      4.21 o 
  -6   3  20      150.88      146.72      8.11 o 
  -5   3  20      167.66      177.07      8.39 o 
  -4   3  20       46.89       57.56      6.87 o 
  -3   3  20        0.36        1.44      5.98 o 
  -2   3  20      498.05      449.87     11.38 o 
  -1   3  20        0.35        4.11      2.96 o 
   0   3  20       11.09       14.43      3.70 o 
   1   3  20       96.94      105.08      6.73 o 
   2   3  20        8.71        8.05      3.99 o 
   3   3  20       23.94       20.80      5.57 o 
   4   3  20       19.41       29.88      7.41 o 
   5   3  20       18.92       24.33      6.43 o 
   6   3  20       28.27       37.59     13.33 o 
  -9   4  20        9.42       11.65      7.83 o 
  -8   4  20       16.67       26.58      6.49 o 
  -7   4  20      111.27       82.82     14.07 o 
  -6   4  20       24.22       22.49      6.57 o 
  -5   4  20       12.55       14.58      5.60 o 
  -4   4  20        2.68       12.47      5.42 o 
  -3   4  20        3.19        4.97      5.07 o 
  -2   4  20      120.10      105.37      6.51 o 
  -1   4  20       13.07       13.84      3.55 o 
   0   4  20      559.60      540.16     14.80 o 
   1   4  20      224.26      209.99      9.53 o 
   2   4  20        1.04        6.46      5.24 o 
   3   4  20        0.58        2.91      3.79 o 
   4   4  20       74.28       65.29      6.42 o 
   5   4  20       17.33       26.01      5.34 o 
  -7   5  20        3.67       15.01     10.12 o 
  -6   5  20        4.30       12.60      9.55 o 
  -5   5  20       10.02       21.58      6.69 o 
  -4   5  20        1.38        7.94      5.55 o 
  -3   5  20       28.54       25.72      6.79 o 
  -2   5  20       34.21       37.16      6.70 o 
  -1   5  20       31.40       36.75     11.72 o 
   0   5  20       79.45       80.67      6.70 o 
   1   5  20        5.14        8.31      4.11 o 
   2   5  20        0.52        4.86      4.22 o 
   3   5  20       31.90       39.94      5.66 o 
   4   5  20        0.38        8.74      6.45 o 
  -5   6  20       72.75       88.47     15.53 o 
  -4   6  20        0.25        4.79      5.83 o 
  -3   6  20      126.82      104.69     10.78 o 
  -2   6  20      217.06      222.93     11.72 o 
  -1   6  20       23.35       24.03      5.90 o 
   0   6  20       29.43       46.46      5.82 o 
   1   6  20       69.90       76.87      6.60 o 
  -9   0  21        5.31       32.58     11.08 o 
  -7   0  21        0.32        6.56      4.57 o 
  -5   0  21       14.83        9.26      3.73 o 
  -3   0  21     1154.33     1108.30     23.36 o 
  -1   0  21      281.42      284.38     17.64 o 
   1   0  21      255.96      260.93     18.12 o 
   3   0  21       87.97       88.15     12.60 o 
   5   0  21      111.24       67.69     12.08 o 
   7   0  21        0.00       -4.45      8.03 o 
 -10   1  21        0.02       14.00      7.54 o 
  -9   1  21       10.87       24.07      7.03 o 
  -8   1  21        9.14       12.89      4.70 o 
  -7   1  21      152.90      154.35      8.24 o 
  -6   1  21       79.84       96.77     10.03 o 
  -5   1  21       31.61       42.40      4.24 o 
  -4   1  21      131.03      127.59      6.60 o 
  -3   1  21      532.63      535.10     13.03 o 
  -2   1  21      120.36      116.12      8.52 o 
  -1   1  21       57.17       63.23      4.37 o 
   0   1  21       63.67       65.39      4.19 o 
   1   1  21      206.60      184.64     11.04 o 
   2   1  21       47.50       44.94      7.19 o 
   3   1  21        0.05        5.28      5.79 o 
   4   1  21        4.28        8.31      5.83 o 
   5   1  21        6.89       12.85      6.21 o 
   6   1  21       28.28       36.56      7.60 o 
   7   1  21       31.54       42.72      7.92 o 
 -10   2  21        8.11       13.17      7.07 o 
  -9   2  21        0.31       -0.80      6.26 o 
  -8   2  21       59.79       69.65      8.56 o 
  -7   2  21        7.38       15.58      4.44 o 
  -6   2  21        3.79       10.85      7.68 o 
  -5   2  21       16.58       15.60      3.98 o 
  -4   2  21      103.18      104.59      6.36 o 
  -3   2  21      271.73      272.70      9.73 o 
  -2   2  21      178.57      169.19     16.13 o 
  -1   2  21       58.25       65.10      4.74 o 
   0   2  21      215.84      189.43      8.79 o 
   1   2  21       71.75       62.42      5.45 o 
   2   2  21       94.55      101.58      9.15 o 
   3   2  21      227.49      202.29     12.43 o 
   4   2  21       25.25       27.44      6.73 o 
   5   2  21      119.90      117.14     10.35 o 
   6   2  21       46.80       50.70      8.05 o 
   7   2  21       24.16       44.77      7.92 o 
  -9   3  21        1.77        6.07      6.32 o 
  -8   3  21        0.21       12.43      6.01 o 
  -7   3  21       18.97       24.66      4.25 o 
  -6   3  21        4.40       20.18      4.25 o 
  -5   3  21      387.98      392.42     16.75 o 
  -4   3  21        9.06       10.42      4.76 o 
  -3   3  21      122.16      127.60      7.30 o 
  -2   3  21        9.53       11.54      3.67 o 
  -1   3  21      114.20      101.55      5.90 o 
   0   3  21        6.20        5.79      4.55 o 
   1   3  21       49.84       55.59      5.81 o 
   2   3  21        0.01        1.53      3.97 o 
   3   3  21        0.07        1.24      3.96 o 
   4   3  21       95.32       85.70      9.02 o 
   5   3  21        0.30        1.07     12.15 o 
   6   3  21       22.76       25.81      6.45 o 
  -8   4  21        8.96       30.26      6.78 o 
  -7   4  21       15.88       20.31      9.99 o 
  -6   4  21        0.20        4.48      5.32 o 
  -5   4  21       28.58       39.79     11.61 o 
  -4   4  21        0.79        8.80      5.65 o 
  -3   4  21       59.14       66.27      7.94 o 
  -2   4  21        6.05        9.27      3.63 o 
  -1   4  21       58.70       75.59      6.64 o 
   0   4  21        0.25        8.03      3.67 o 
   1   4  21        4.68        6.08      3.76 o 
   2   4  21        7.31        6.77      3.98 o 
   3   4  21        0.59       -1.07      4.33 o 
   4   4  21        7.17       12.51      4.44 o 
   5   4  21       43.67       38.29     13.38 o 
  -7   5  21        2.40       -7.59      9.36 o 
  -6   5  21        0.77        5.16      9.74 o 
  -5   5  21        0.67        8.60      5.99 o 
  -4   5  21       13.68       17.92      8.37 o 
  -3   5  21        2.47       -1.46      8.57 o 
  -2   5  21       19.92       30.25      5.52 o 
  -1   5  21       62.91       65.16      8.48 o 
   0   5  21       27.81       27.81      4.88 o 
   1   5  21       66.94       57.99      6.09 o 
   2   5  21       25.80       30.05      5.28 o 
   3   5  21        0.37        4.97      5.08 o 
  -4   6  21       83.19       81.95     10.09 o 
  -3   6  21        4.89       11.73      6.33 o 
  -2   6  21      100.06      138.00     24.59 o 
  -1   6  21       19.59       34.24      5.43 o 
   0   6  21        3.38        6.50      5.12 o 
 -10   0  22        6.45       14.55     10.16 o 
  -8   0  22       74.86       89.30     13.61 o 
  -6   0  22       11.25       20.06      5.53 o 
  -4   0  22       89.29       84.83      7.07 o 
  -2   0  22        3.03       -0.38      5.37 o 
   0   0  22        0.04        3.94      3.46 o 
   2   0  22      315.82      346.01     21.82 o 
   4   0  22      118.96      131.16     15.21 o 
   6   0  22       70.36       77.22     13.63 o 
 -10   1  22        6.44       20.92      8.35 o 
  -9   1  22        0.38       10.97      6.68 o 
  -8   1  22       30.08       49.29      5.65 o 
  -7   1  22       12.62       21.30      7.42 o 
  -6   1  22      396.78      365.71     11.46 o 
  -5   1  22       44.58       41.93      4.72 o 
  -4   1  22      343.81      358.25     14.97 o 
  -3   1  22       16.05       24.42      3.95 o 
  -2   1  22       12.91       15.67      3.58 o 
  -1   1  22       23.58       30.12      3.60 o 
   0   1  22      361.49      358.00      9.44 o 
   1   1  22        2.55        2.27      5.63 o 
   2   1  22        1.65       -2.01      5.30 o 
   3   1  22      661.16      640.47     36.31 o 
   4   1  22       72.92       80.54      9.14 o 
   5   1  22       11.05       11.35      6.10 o 
   6   1  22       19.79       16.57      6.57 o 
   7   1  22       16.85       19.87      6.97 o 
 -10   2  22        0.68       14.76      7.14 o 
  -9   2  22        2.46        6.43      6.52 o 
  -8   2  22        2.63       12.68      6.10 o 
  -7   2  22      114.96      106.01     14.49 o 
  -6   2  22        3.09       10.55      4.12 o 
  -5   2  22        6.53        2.69      6.43 o 
  -4   2  22       12.80       17.70      3.70 o 
  -3   2  22       45.47       39.00      4.54 o 
  -2   2  22      558.13      523.27     31.01 o 
  -1   2  22        0.27        3.91      3.13 o 
   0   2  22      154.20      130.47      7.64 o 
   1   2  22        0.19        8.25      5.24 o 
   2   2  22      595.80      547.13     19.30 o 
   3   2  22      181.48      185.37     12.13 o 
   4   2  22      120.36      160.40     13.18 o 
   5   2  22       44.14       43.42      7.73 o 
   6   2  22        7.30       10.68      6.01 o 
  -9   3  22       10.40       23.64      7.10 o 
  -8   3  22       53.86       64.99      8.25 o 
  -7   3  22        8.87       24.13      4.71 o 
  -6   3  22       72.26       82.26      8.46 o 
  -5   3  22        0.71        2.57      5.00 o 
  -4   3  22      330.15      312.81     18.10 o 
  -3   3  22       21.66       31.89      4.71 o 
  -2   3  22       43.58       42.43      4.44 o 
  -1   3  22       52.51       51.33      4.74 o 
   0   3  22       36.75       23.96      4.51 o 
   1   3  22        2.21        6.22      3.60 o 
   2   3  22       16.28       21.48      7.62 o 
   3   3  22       81.90       59.49      7.93 o 
   4   3  22        0.81        7.09      5.21 o 
   5   3  22       22.16       12.88      9.34 o 
  -8   4  22        0.06        2.91      9.95 o 
  -7   4  22        3.84        9.66      9.26 o 
  -6   4  22        3.99        3.92      5.40 o 
  -5   4  22        0.87        8.40      5.54 o 
  -4   4  22      182.45      195.79     12.93 o 
  -3   4  22        6.55        5.28      5.34 o 
  -2   4  22        0.12       -3.56      3.67 o 
  -1   4  22       64.11       61.33      5.21 o 
   0   4  22       31.23       34.19      6.21 o 
   1   4  22       11.42       12.90      6.15 o 
   2   4  22       96.27      100.54      7.19 o 
   3   4  22        0.30        4.91      4.00 o 
   4   4  22        3.00        4.04      6.25 o 
  -6   5  22       16.45       27.29      7.33 o 
  -5   5  22        0.89        7.28      5.95 o 
  -4   5  22       14.30       17.49      6.20 o 
  -3   5  22        0.04        9.03      5.68 o 
  -2   5  22        0.03        1.75      4.45 o 
  -1   5  22       81.93       82.40      7.36 o 
   0   5  22       90.38       87.83      6.01 o 
   1   5  22       12.84       18.84      4.62 o 
   2   5  22        0.12        0.08      4.09 o 
   3   5  22       53.10       67.49      6.91 o 
  -9   0  23       16.24       26.15     10.95 o 
  -7   0  23       72.95       69.20      7.64 o 
  -5   0  23       54.88       68.31      6.93 o 
  -3   0  23       85.97       73.48     10.28 o 
  -1   0  23       63.07       54.48      9.57 o 
   1   0  23       83.01       95.03     12.67 o 
   3   0  23       19.86       11.54      8.46 o 
   5   0  23      230.74      199.61     19.16 o 
 -10   1  23        3.08       12.66      7.13 o 
  -9   1  23       17.76        9.87      6.80 o 
  -8   1  23       88.44       83.96      6.92 o 
  -7   1  23       21.78       22.98      4.79 o 
  -6   1  23      289.01      294.12     11.09 o 
  -5   1  23       37.40       64.97     10.33 o 
  -4   1  23       12.47       15.05      7.18 o 
  -3   1  23      277.96      276.59      9.80 o 
  -2   1  23       63.81       79.15      5.68 o 
  -1   1  23      550.20      546.54     14.65 o 
   0   1  23      282.31      257.35     10.27 o 
   1   1  23       63.54       62.15      7.80 o 
   2   1  23       68.43       71.23      8.54 o 
   3   1  23       86.55       94.89      9.63 o 
   4   1  23        4.61        2.78      5.79 o 
   5   1  23        0.49        8.72      6.23 o 
   6   1  23        0.05        3.77      5.84 o 
  -9   2  23       26.91       22.27      7.40 o 
  -8   2  23       38.63       44.37      5.84 o 
  -7   2  23       17.97       18.28      4.21 o 
  -6   2  23       11.24        9.69      5.26 o 
  -5   2  23        1.68        8.10      4.81 o 
  -4   2  23        8.38       15.54      3.65 o 
  -3   2  23       76.16       80.46      7.26 o 
  -2   2  23        7.50       11.73      4.45 o 
  -1   2  23      466.78      437.98     11.38 o 
   0   2  23      136.61      124.47     10.07 o 
   1   2  23      878.34      803.38     23.47 o 
   2   2  23        9.11        9.96     13.32 o 
   3   2  23       56.90       57.47      8.03 o 
   4   2  23       21.24       28.23     13.99 o 
   5   2  23       15.35       25.94      6.93 o 
   6   2  23       14.71       25.11      7.04 o 
  -9   3  23        7.39       24.57      6.79 o 
  -8   3  23        8.20       20.00      9.17 o 
  -7   3  23      102.01      106.47      9.91 o 
  -6   3  23        2.64        9.39      5.42 o 
  -5   3  23      279.74      294.64     14.99 o 
  -4   3  23       14.70       29.10      5.99 o 
  -3   3  23       15.95       29.90      4.37 o 
  -2   3  23        0.08        3.08      3.09 o 
  -1   3  23       49.39       51.50      6.08 o 
   0   3  23        7.45        7.81      4.02 o 
   1   3  23       13.55        7.91      3.61 o 
   2   3  23        0.01        0.29      4.87 o 
   3   3  23        3.85       -0.29      5.53 o 
   4   3  23       42.26       47.37      9.99 o 
   5   3  23        9.79        8.23      5.80 o 
  -7   4  23        2.15       13.49      8.21 o 
  -6   4  23        6.66        5.48      5.46 o 
  -5   4  23       32.15       29.66      6.71 o 
  -4   4  23       11.77       20.81      6.45 o 
  -3   4  23       53.60       71.73     12.38 o 
  -2   4  23       10.13       12.39      4.49 o 
  -1   4  23      115.91       96.33      6.33 o 
   0   4  23       63.97       56.09      5.15 o 
   1   4  23       51.10       55.75      5.77 o 
   2   4  23       29.04       21.56      5.20 o 
   3   4  23        0.98       -0.63      4.92 o 
   4   4  23        7.35       11.38      5.91 o 
  -5   5  23        4.00       11.80      6.51 o 
  -4   5  23        1.72       12.40      9.76 o 
  -3   5  23        0.02        2.94     12.96 o 
  -2   5  23       14.77       26.68      5.62 o 
  -1   5  23      138.74      135.43      9.12 o 
   0   5  23        0.00       11.60      4.21 o 
   1   5  23        5.65        7.16      4.28 o 
   2   5  23       26.33       30.94      5.15 o 
  -8   0  24       50.75       62.07     11.95 o 
  -6   0  24        2.79       -2.03      4.24 o 
  -4   0  24       79.46       87.92     10.95 o 
  -2   0  24        2.17       -0.84      5.54 o 
   0   0  24       42.97       55.64      6.15 o 
   2   0  24       20.93       21.23      9.26 o 
   4   0  24       61.07       60.09     11.98 o 
   6   0  24       55.37       68.26     13.63 o 
  -9   1  24        0.62        2.89      6.43 o 
  -8   1  24       68.71       84.04      6.90 o 
  -7   1  24       95.54       79.02      7.85 o 
  -6   1  24      112.55      128.29     12.32 o 
  -5   1  24      789.18      752.37     20.51 o 
  -4   1  24      198.21      196.92      8.68 o 
  -3   1  24       42.20       50.44      5.01 o 
  -2   1  24      891.61      837.24     37.38 o 
  -1   1  24      211.34      234.05     12.16 o 
   0   1  24       15.64       22.87      4.21 o 
   1   1  24       38.81       43.78      7.26 o 
   2   1  24       17.37       27.53      6.86 o 
   3   1  24      202.48      218.07     28.60 o 
   4   1  24        1.51        0.97      6.08 o 
   5   1  24        6.37        3.68      5.69 o 
   6   1  24        2.53        4.25     11.26 o 
  -9   2  24        9.22       17.83      6.89 o 
  -8   2  24        9.15       17.23      4.94 o 
  -7   2  24       68.44       76.77      7.93 o 
  -6   2  24        0.60       -4.05      6.45 o 
  -5   2  24       79.18       75.20      7.83 o 
  -4   2  24       62.41       65.72      5.43 o 
  -3   2  24       74.25       76.69      7.35 o 
  -2   2  24        9.58       20.90      4.27 o 
  -1   2  24        2.74        8.51      3.74 o 
   0   2  24      599.06      563.12     15.89 o 
   1   2  24        4.58       16.70      5.72 o 
   2   2  24       12.52        9.31      5.68 o 
   3   2  24        2.19       -2.21      5.06 o 
   4   2  24       58.53       64.81      8.45 o 
   5   2  24        3.25        5.79      5.81 o 
  -8   3  24       45.97       54.84     12.77 o 
  -7   3  24        2.79        8.48      5.51 o 
  -6   3  24      189.08      195.60     12.52 o 
  -5   3  24       16.93       14.95      5.96 o 
  -4   3  24       49.10       56.60      7.42 o 
  -3   3  24       53.99       57.88      8.92 o 
  -2   3  24       22.00       21.69      5.50 o 
  -1   3  24      104.29       94.82      6.97 o 
   0   3  24       13.04        8.62      3.94 o 
   1   3  24        7.50        6.80      5.15 o 
   2   3  24        1.41        4.33     10.23 o 
   3   3  24       74.24       87.47     11.55 o 
   4   3  24        1.53       11.65      8.55 o 
  -7   4  24        2.49        6.52      5.83 o 
  -6   4  24        0.68       -1.78      8.90 o 
  -5   4  24        6.02       18.15      6.28 o 
  -4   4  24       13.19       25.49      8.26 o 
  -3   4  24      124.59      113.03     10.25 o 
  -2   4  24       41.27       44.08      5.97 o 
  -1   4  24        0.15       -1.14      3.27 o 
   0   4  24        9.43       18.83      3.97 o 
   1   4  24      173.29      168.72      8.97 o 
   2   4  24       19.96       16.99      5.76 o 
   3   4  24        0.52        7.93      5.39 o 
  -4   5  24       20.95       35.81      7.51 o 
  -3   5  24        0.64       -3.87      5.81 o 
  -2   5  24       27.51       20.24      6.78 o 
  -1   5  24        3.85       10.87      4.53 o 
   0   5  24       89.39       78.02      5.86 o 
   1   5  24       23.74       30.52      5.20 o 
  -9   0  25       24.43       35.11     11.43 o 
  -7   0  25      150.48      193.62     11.17 o 
  -5   0  25      188.42      171.29     14.17 o 
  -3   0  25      699.52      635.30     28.05 o 
  -1   0  25      389.28      357.48     21.46 o 
   1   0  25       52.96       50.45      6.48 o 
   3   0  25      171.40      177.58     17.87 o 
   5   0  25      167.53      155.99     17.49 o 
  -9   1  25       22.47       16.44      6.74 o 
  -8   1  25       17.46       36.03      5.36 o 
  -7   1  25       32.58       39.01      4.95 o 
  -6   1  25      110.96       97.93      8.61 o 
  -5   1  25        0.71       11.08      3.58 o 
  -4   1  25      127.43      124.01      7.08 o 
  -3   1  25      419.89      402.43     15.69 o 
  -2   1  25      218.40      218.01     12.10 o 
  -1   1  25      290.98      288.94     11.09 o 
   0   1  25       10.77       12.71      5.31 o 
   1   1  25       12.38       17.48      5.98 o 
   2   1  25        0.89        3.36      5.53 o 
   3   1  25      414.73      431.86     22.92 o 
   4   1  25        0.01        8.48      6.19 o 
   5   1  25        5.96       17.51      7.04 o 
  -8   2  25        0.19       13.82      5.96 o 
  -7   2  25       12.29       31.18      6.33 o 
  -6   2  25        0.36        2.77      5.03 o 
  -5   2  25       57.06       64.43     11.99 o 
  -4   2  25       10.44       12.28      3.80 o 
  -3   2  25        2.17        4.18      3.28 o 
  -2   2  25        3.47       13.42      4.89 o 
  -1   2  25       76.06       90.04      6.97 o 
   0   2  25       44.17       54.77      5.66 o 
   1   2  25       16.33       19.91      5.67 o 
   2   2  25       10.37       14.90      9.14 o 
   3   2  25       23.25       24.35      6.34 o 
   4   2  25        1.33        0.89      6.79 o 
  -8   3  25       20.13       30.66      6.85 o 
  -7   3  25       84.96      101.05      9.76 o 
  -6   3  25       22.54       23.80      6.28 o 
  -5   3  25       15.19       30.13      6.40 o 
  -4   3  25        3.91       13.33      5.57 o 
  -3   3  25       69.46       95.01      9.00 o 
  -2   3  25        0.03        8.80      8.26 o 
  -1   3  25       34.92       24.05      3.96 o 
   0   3  25        1.85        5.36      3.82 o 
   1   3  25      103.26      110.43      9.79 o 
   2   3  25        4.47        4.33      5.18 o 
   3   3  25        0.42        5.20      5.45 o 
   4   3  25       26.74       35.59      7.28 o 
  -6   4  25       25.80       30.12      7.77 o 
  -5   4  25        1.53       14.24      6.23 o 
  -4   4  25        9.60       22.04     12.49 o 
  -3   4  25        0.03       13.11      6.15 o 
  -2   4  25       70.81       91.22      9.53 o 
  -1   4  25       12.68       15.83      3.89 o 
   0   4  25       10.14       17.39      3.88 o 
   1   4  25       20.82       25.08      5.96 o 
   2   4  25       19.41       23.04      6.55 o 
  -3   5  25       14.72       22.39      6.70 o 
  -2   5  25       14.67       21.19      6.27 o 
  -1   5  25       78.06       60.07      6.84 o 
  -8   0  26        2.70        7.46      9.22 o 
  -6   0  26       44.76       57.45     11.43 o 
  -4   0  26      266.44      279.91     19.12 o 
  -2   0  26       16.87       13.92      7.08 o 
   0   0  26      173.95      187.58     10.82 o 
   2   0  26       34.18       37.28     10.16 o 
   4   0  26       23.36       36.09     10.66 o 
  -8   1  26        9.02       21.26      4.90 o 
  -7   1  26       17.17       36.28      6.58 o 
  -6   1  26      109.33      140.38      9.98 o 
  -5   1  26        8.73       11.49      3.77 o 
  -4   1  26       48.24       51.64      8.37 o 
  -3   1  26       25.91       47.51      8.74 o 
  -2   1  26      426.94      428.05     16.82 o 
  -1   1  26      101.77       99.02      8.91 o 
   0   1  26      157.88      174.41      9.02 o 
   1   1  26        0.05        4.51      5.10 o 
   2   1  26        7.37       17.86      6.15 o 
   3   1  26       16.38       21.51      6.64 o 
   4   1  26       30.92       44.80      7.90 o 
  -8   2  26        4.54       21.52      6.16 o 
  -7   2  26        2.04       20.41     10.04 o 
  -6   2  26        0.73        2.78      5.26 o 
  -5   2  26       10.07       20.15      7.08 o 
  -4   2  26        0.05       -0.18      3.06 o 
  -3   2  26        0.26        4.44      5.41 o 
  -2   2  26        2.06       11.35      4.99 o 
  -1   2  26        6.95       10.42      4.05 o 
   0   2  26        2.52        6.70      3.81 o 
   1   2  26       14.63       13.16      5.70 o 
   2   2  26        3.75        9.29      5.61 o 
   3   2  26        0.06       -9.00      6.13 o 
   4   2  26       12.93       25.54      6.79 o 
  -7   3  26       63.56       82.36      9.15 o 
  -6   3  26       14.99       21.38      6.14 o 
  -5   3  26        0.30        1.46      5.55 o 
  -4   3  26      133.48      145.81     11.05 o 
  -3   3  26        4.04       12.69      5.29 o 
  -2   3  26      133.35      125.81      9.88 o 
  -1   3  26       47.36       60.15      9.56 o 
   0   3  26        2.14        6.00      3.86 o 
   1   3  26       12.32        9.15      5.52 o 
   2   3  26       53.40       56.48      7.89 o 
   3   3  26       48.59       51.48      7.88 o 
  -5   4  26       40.50       54.25     14.37 o 
  -4   4  26       21.74        8.54      9.45 o 
  -3   4  26       15.35       24.66      9.30 o 
  -2   4  26       76.89       79.11     14.54 o 
  -1   4  26       31.43       44.83      5.04 o 
   0   4  26       10.32       23.32      4.90 o 
   1   4  26       22.73       38.28      6.74 o 
  -5   0  27      257.62      220.89     17.05 o 
  -3   0  27       86.19       89.66     12.04 o 
  -1   0  27        6.45       15.13      6.94 o 
   1   0  27       10.12        7.42      7.50 o 
   3   0  27       85.67       69.64     12.33 o 
  -8   1  27       18.22       23.72      9.99 o 
  -7   1  27        0.38        9.03      5.59 o 
  -6   1  27       35.05       32.22     22.31 o 
  -5   1  27      137.00      158.21     10.17 o 
  -4   1  27        4.86       22.29      5.76 o 
  -3   1  27      109.89      121.62      9.43 o 
  -2   1  27       54.24       61.11      7.26 o 
  -1   1  27       39.29       47.64     10.21 o 
   0   1  27       41.53       46.50      5.45 o 
   1   1  27      244.80      238.32     10.84 o 
   2   1  27       27.70       36.09      7.36 o 
   3   1  27       62.59       84.21      9.49 o 
   4   1  27       18.76       30.33      8.18 o 
  -7   2  27       13.32       25.43      7.73 o 
  -6   2  27       14.16       17.60     13.68 o 
  -5   2  27       63.50       65.62     13.08 o 
  -4   2  27       68.97       64.60     10.74 o 
  -3   2  27       45.88       46.46      6.33 o 
  -2   2  27       12.84       16.24      5.20 o 
  -1   2  27       17.06       17.84      4.22 o 
   0   2  27        0.89        4.32      3.73 o 
   1   2  27        0.07        3.56      5.14 o 
   2   2  27       11.30       16.26      6.11 o 
   3   2  27        2.92        5.59      7.40 o 
  -6   3  27       17.51       12.41      6.14 o 
  -5   3  27        2.67       15.21      6.11 o 
  -4   3  27        6.06       12.01      5.91 o 
  -3   3  27       97.52      100.03      9.35 o 
  -2   3  27       31.63       41.03     12.22 o 
  -1   3  27       87.59       89.33      7.36 o 
   0   3  27       36.22       34.56      5.18 o 
   1   3  27       16.70       18.98      5.86 o 
   2   3  27       31.70       36.79      7.21 o 
  -4   4  27        3.66       17.27      6.60 o 
  -3   4  27        0.51       13.84      6.22 o 
  -2   4  27       18.84       31.82     19.50 o 
  -1   4  27       42.30       52.53      7.12 o 
   0   4  27        0.10       10.98      8.10 o 
  -6   0  28        9.43       39.42     10.32 o 
  -4   0  28      146.01      164.21     15.42 o 
  -2   0  28      157.39      143.66     14.78 o 
   0   0  28        4.28       -2.38      7.25 o 
   2   0  28       26.36       25.92      9.36 o 
  -7   1  28       22.26       23.62      6.22 o 
  -6   1  28       20.78       30.60      9.09 o 
  -5   1  28      229.62      238.01     12.71 o 
  -4   1  28       90.09      100.52      8.75 o 
  -3   1  28        4.03        5.14      5.55 o 
  -2   1  28       10.59       16.47      5.10 o 
  -1   1  28       13.02       17.97      5.38 o 
   0   1  28      208.02      217.10     10.53 o 
   1   1  28        8.66       20.27      4.69 o 
   2   1  28       67.76       77.19      9.17 o 
   3   1  28       31.59       28.81      6.94 o 
  -6   2  28      122.18      126.11     10.41 o 
  -5   2  28        1.50       -0.15      8.03 o 
  -4   2  28       35.03       29.64      8.53 o 
  -3   2  28       43.50       53.54      6.96 o 
  -2   2  28       24.35       38.38      6.25 o 
  -1   2  28        6.08       11.78      3.99 o 
   0   2  28        4.68        7.03      4.10 o 
   1   2  28       14.88       19.54      4.64 o 
   2   2  28       45.75       30.98      6.98 o 
  -5   3  28       17.62       14.59      6.22 o 
  -4   3  28      126.70      139.58     11.16 o 
  -3   3  28        0.24       15.61      7.71 o 
  -2   3  28       25.31       35.74     16.67 o 
  -1   3  28       16.22       15.60      4.54 o 
   0   3  28      109.79      108.88      8.03 o 
   1   3  28       41.22       59.92      6.44 o 
  -5   0  29       64.66       70.56     10.60 o 
  -3   0  29       10.24       16.22      7.82 o 
  -1   0  29      289.11      275.81     20.75 o 
   1   0  29        2.99        9.05      7.67 o 
  -6   1  29       19.94       44.81      9.84 o 
  -5   1  29      122.68      124.64     14.13 o 
  -4   1  29       19.27       19.51      5.47 o 
  -3   1  29        6.98        6.30      6.25 o 
  -2   1  29        0.73       10.32      5.01 o 
  -1   1  29      103.76      124.80     10.38 o 
   0   1  29        0.01       -1.57      6.56 o 
   1   1  29      155.23      169.17      9.63 o 
   2   1  29       13.57       14.71      5.92 o 
  -6   2  29        7.63       -2.61      7.11 o 
  -5   2  29      180.69      177.41     17.51 o 
  -4   2  29       26.47       15.70      7.75 o 
  -3   2  29       85.90       80.59     11.67 o 
  -2   2  29       19.96       27.29      5.98 o 
  -1   2  29       46.77       50.60      9.83 o 
   0   2  29        0.20        3.45      3.80 o 
   1   2  29       12.28       17.48      4.49 o 
  -4   3  29        0.12        1.82      9.03 o 
  -3   3  29       69.45       58.29     11.18 o 
  -2   3  29        2.77       15.67      8.91 o 
  -1   3  29      166.48      200.05     10.70 o 
  -6   0  30       66.75      120.19     14.78 o 
  -4   0  30        0.82        6.08      7.38 o 
  -2   0  30       14.46       22.30      7.84 o 
   0   0  30       48.72       50.51     10.74 o 
  -5   1  30       14.57       16.72      7.59 o 
  -4   1  30        0.21       15.21      5.05 o 
  -3   1  30       52.06       74.15     12.00 o 
  -2   1  30       22.38       30.92      6.06 o 
  -1   1  30       71.60       73.93      8.38 o 
   0   1  30       62.00       77.24      8.83 o 
   1   1  30        0.21       11.30      4.47 o 
  -4   2  30       15.48       10.24      7.92 o 
  -3   2  30       23.80       15.16      5.74 o 
  -2   2  30       54.58       50.61     15.34 o 
  -1   2  30       36.67       44.57     15.10 o 
  -3   0  31      156.59      127.09     14.90 o 
  -1   0  31       42.62       56.68     10.78 o 
  -3   1  31       16.29       28.64      6.12 o 
  -2   1  31       11.80       20.93      5.66 o 
  -1   1  31       16.72       30.55      6.29 o 
                                                 
